# Supplementary material for: Cellular heterogeneity in metabolism and associated microbiome of a non-model phytoflagellate
Source: ISME J. 2025 Mar 9;19(1):wraf046. doi: 10.1093/ismejo/wraf046 (PMC11973420; doi:10.1093/ismejo/wraf046)
Supplement: Supplement_Tables_wraf046 [file supplement_tables_wraf046.zip]

Archive with 8 entries (7 files):
- Supplement_Tables_wraf046/
- Supplement_Tables_wraf046/supplementary-table-3.csv
- Supplement_Tables_wraf046/supplementary-table-2.csv
- Supplement_Tables_wraf046/supplementary-table-1.csv
- Supplement_Tables_wraf046/supplementary-table-5.csv
- Supplement_Tables_wraf046/supplementary-table-4.csv
- Supplement_Tables_wraf046/supplementary-table-6.csv
- Supplement_Tables_wraf046/supplementary-table-7.csv
