# Supplementary material for: Cellular heterogeneity in metabolism and associated microbiome of a non-model phytoflagellate
Source: ISME J. 2025 Mar 9;19(1):wraf046. doi: 10.1093/ismejo/wraf046 (PMC11973420; doi:10.1093/ismejo/wraf046)
Supplement: Supplement_Tables_wraf046 [file supplement_tables_wraf046.zip › Supplement_Tables_wraf046/supplementary-table-3.csv]

pathway	go_id	pval	padj	log2err	ES	NES	size	leadingEdge	Term	Ontology	Definition
Amino Acid Activation	GO:0043038	0.0116918844566713	0.0485943947730399	0.354819512103747	0.567795447146892	1.84259647506297	8	TRINITY_DN11383_c0_g1_i1.p1,TRINITY_DN11383_c0_g2_i1.p1,TRINITY_DN45289_c0_g1_i2.p2,TRINITY_DN45289_c0_g1_i3.p2,TRINITY_DN45289_c0_g1_i4.p2,TRINITY_DN45289_c0_g1_i7.p2,TRINITY_DN45289_c0_g2_i1.p2	amino acid activation	BP	The modification of an amino acid to an active form, for incorporation into a peptide, protein or other macromolecule.
Atp Biosynthetic Process	GO:0006754	0.00186397230942862	0.015350251877198	0.45505986738723	-0.731354287722092	-1.79606320573016	12	TRINITY_DN10931_c1_g2_i9.p1,TRINITY_DN10931_c1_g2_i6.p1,TRINITY_DN10931_c1_g2_i5.p2,TRINITY_DN10931_c1_g2_i3.p2,TRINITY_DN10931_c1_g2_i1.p4,TRINITY_DN33880_c0_g1_i6.p2,TRINITY_DN33880_c0_g1_i6.p1,TRINITY_DN33880_c0_g1_i3.p2,TRINITY_DN33880_c0_g1_i3.p1	ATP biosynthetic process	BP	The chemical reactions and pathways resulting in the formation of ATP, adenosine 5'-triphosphate, a universally important coenzyme and enzyme regulator.
Atp Metabolic Process	GO:0046034	0.000339793387863497	0.00645607436940644	0.49849310876659	-0.64127366448831	-1.80602638068282	28	TRINITY_DN10931_c1_g2_i9.p1,TRINITY_DN10931_c1_g2_i6.p1,TRINITY_DN10931_c1_g2_i5.p2,TRINITY_DN10931_c1_g2_i3.p2,TRINITY_DN10931_c1_g2_i1.p4,TRINITY_DN90943_c10_g2_i1.p1,TRINITY_DN545_c17_g1_i1.p1,TRINITY_DN30833_c0_g1_i1.p1,TRINITY_DN43947_c0_g1_i1.p1,TRINITY_DN5935_c4_g1_i10.p1,TRINITY_DN119976_c10_g1_i1.p1,TRINITY_DN5935_c4_g2_i1.p1,TRINITY_DN33880_c0_g1_i6.p2,TRINITY_DN33880_c0_g1_i6.p1,TRINIT…	ATP metabolic process	BP	The chemical reactions and pathways involving ATP, adenosine triphosphate, a universally important coenzyme and enzyme regulator.
Biological Process Involved In Interaction With Host	GO:0051701	1.41701519430159E-05	0.000471157552105277	0.593325476396405	-0.912943871706758	-1.91624064709371	6	TRINITY_DN4192_c2_g1_i4.p1,TRINITY_DN4192_c2_g1_i6.p1,TRINITY_DN4192_c2_g1_i5.p1,TRINITY_DN4192_c2_g1_i3.p1,TRINITY_DN4192_c2_g1_i2.p1,TRINITY_DN4192_c2_g1_i1.p1	biological process involved in interaction with host	BP	An interaction between two organisms living together in more or less intimate association. The term host is used for the larger (macro) of the two members of a symbiosis; the various forms of symbiosis include parasitism, commensalism and mutualism.
Biological Process Involved In Interspecies Interaction Between Organisms	GO:0044419	1.41701519430159E-05	0.000471157552105277	0.593325476396405	-0.912943871706758	-1.91624064709371	6	TRINITY_DN4192_c2_g1_i4.p1,TRINITY_DN4192_c2_g1_i6.p1,TRINITY_DN4192_c2_g1_i5.p1,TRINITY_DN4192_c2_g1_i3.p1,TRINITY_DN4192_c2_g1_i2.p1,TRINITY_DN4192_c2_g1_i1.p1	biological process involved in interspecies interaction between organisms	BP	Any process evolved to enable an interaction with an organism of a different species.
Biological Process Involved In Symbiotic Interaction	GO:0044403	1.41701519430159E-05	0.000471157552105277	0.593325476396405	-0.912943871706758	-1.91624064709371	6	TRINITY_DN4192_c2_g1_i4.p1,TRINITY_DN4192_c2_g1_i6.p1,TRINITY_DN4192_c2_g1_i5.p1,TRINITY_DN4192_c2_g1_i3.p1,TRINITY_DN4192_c2_g1_i2.p1,TRINITY_DN4192_c2_g1_i1.p1	biological process involved in symbiotic interaction	BP	A process carried out by gene products in an organism that enable the organism to engage in a symbiotic relationship, a more or less intimate association, with another organism. The various forms of symbiosis include parasitism, in which the association is disadvantageous or destructive to one of the organisms; mutualism, in which the association is advantageous, or often necessary to one or both…
Carbohydrate Derivative Biosynthetic Process	GO:1901137	0.000113110498447309	0.00264278525799874	0.538434096309916	-0.715500918225559	-1.91416302098931	19	TRINITY_DN4936_c0_g1_i4.p1,TRINITY_DN10931_c1_g2_i9.p1,TRINITY_DN10931_c1_g2_i6.p1,TRINITY_DN10931_c1_g2_i5.p2,TRINITY_DN10931_c1_g2_i3.p2,TRINITY_DN10931_c1_g2_i1.p4,TRINITY_DN4936_c0_g1_i5.p1,TRINITY_DN4936_c0_g1_i2.p1,TRINITY_DN4936_c0_g1_i8.p1,TRINITY_DN33880_c0_g1_i6.p2,TRINITY_DN33880_c0_g1_i6.p1,TRINITY_DN33880_c0_g1_i3.p2,TRINITY_DN33880_c0_g1_i3.p1	carbohydrate derivative biosynthetic process	BP	NA
Carbohydrate Derivative Metabolic Process	GO:1901135	7.57741501925363E-05	0.00215956328048728	0.538434096309916	-0.654015849551288	-1.87237538173157	32	TRINITY_DN4936_c0_g1_i4.p1,TRINITY_DN10931_c1_g2_i9.p1,TRINITY_DN10931_c1_g2_i6.p1,TRINITY_DN10931_c1_g2_i5.p2,TRINITY_DN10931_c1_g2_i3.p2,TRINITY_DN10931_c1_g2_i1.p4,TRINITY_DN30833_c0_g1_i1.p1,TRINITY_DN43947_c0_g1_i1.p1,TRINITY_DN4936_c0_g1_i5.p1,TRINITY_DN4936_c0_g1_i2.p1,TRINITY_DN5935_c4_g1_i10.p1,TRINITY_DN4936_c0_g1_i8.p1,TRINITY_DN119976_c10_g1_i1.p1,TRINITY_DN5935_c4_g2_i1.p1,TRINITY_DN…	carbohydrate derivative metabolic process	BP	NA
Cellular Component Organization	GO:0016043	0.00337672024006759	0.0254209693544711	0.431707695803346	0.380091617855034	1.99253918557502	21	TRINITY_DN32310_c0_g1_i1.p1,TRINITY_DN7556_c0_g2_i1.p1,TRINITY_DN4395_c0_g1_i5.p1,TRINITY_DN4395_c0_g2_i2.p1,TRINITY_DN51186_c0_g1_i6.p1,TRINITY_DN4707_c0_g1_i3.p1,TRINITY_DN26544_c0_g1_i9.p1,TRINITY_DN42423_c0_g1_i1.p1,TRINITY_DN42423_c0_g1_i2.p1,TRINITY_DN45289_c0_g1_i7.p3,TRINITY_DN2901_c0_g1_i29.p1,TRINITY_DN2901_c0_g1_i40.p1,TRINITY_DN51186_c0_g1_i7.p1,TRINITY_DN7556_c0_g1_i5.p1,TRINITY_DN62…	cellular component organization	BP	A process that results in the assembly, arrangement of constituent parts, or disassembly of a cellular component.
Cellular Respiration	GO:0045333	0.000141591940872591	0.00282475922040819	0.518848077743792	-0.805547860505611	-1.90292679158652	10	TRINITY_DN90943_c10_g2_i1.p1,TRINITY_DN10931_c1_g2_i7.p4,TRINITY_DN10931_c1_g2_i1.p8,TRINITY_DN10931_c1_g1_i6.p7,TRINITY_DN10931_c1_g1_i5.p7,TRINITY_DN10931_c1_g1_i3.p6,TRINITY_DN10931_c1_g1_i11.p1	cellular respiration	BP	The enzymatic release of energy from inorganic and organic compounds (especially carbohydrates and fats) which either requires oxygen (aerobic respiration) or does not (anaerobic respiration).
Cellular Response To Chemical Stress	GO:0062197	0.0058036840777189	0.0304693414080242	0.303779434551183	0.948688711516534	1.64291736987772	2	TRINITY_DN5625_c0_g1_i1.p1,TRINITY_DN5625_c0_g1_i3.p1	cellular response to chemical stress	BP	Any process that results in a change in state or activity of a cell (in terms of movement, secretion, enzyme production, gene expression, etc.) as a result of a chemical stimulus indicating the organism is under stress.
Cellular Response To Oxidative Stress	GO:0034599	0.0058036840777189	0.0304693414080242	0.303779434551183	0.948688711516534	1.64291736987772	2	TRINITY_DN5625_c0_g1_i1.p1,TRINITY_DN5625_c0_g1_i3.p1	cellular response to oxidative stress	BP	Any process that results in a change in state or activity of a cell (in terms of movement, secretion, enzyme production, gene expression, etc.) as a result of oxidative stress, a state often resulting from exposure to high levels of reactive oxygen species, e.g. superoxide anions, hydrogen peroxide (H2O2), and hydroxyl radicals.
Cellular Response To Oxygen Radical	GO:0071450	0.0058036840777189	0.0304693414080242	0.303779434551183	0.948688711516534	1.64291736987772	2	TRINITY_DN5625_c0_g1_i1.p1,TRINITY_DN5625_c0_g1_i3.p1	cellular response to oxygen radical	BP	Any process that results in a change in state or activity of a cell (in terms of movement, secretion, enzyme production, gene expression, etc.) as a result of an oxygen radical stimulus. An oxygen radical is any oxygen species that carries a free electron; examples include hydroxyl radicals and the superoxide anion.
Cellular Response To Oxygen-Containing Compound	GO:1901701	0.0058036840777189	0.0304693414080242	0.303779434551183	0.948688711516534	1.64291736987772	2	TRINITY_DN5625_c0_g1_i1.p1,TRINITY_DN5625_c0_g1_i3.p1	cellular response to oxygen-containing compound	BP	NA
Cellular Response To Reactive Oxygen Species	GO:0034614	0.0058036840777189	0.0304693414080242	0.303779434551183	0.948688711516534	1.64291736987772	2	TRINITY_DN5625_c0_g1_i1.p1,TRINITY_DN5625_c0_g1_i3.p1	cellular response to reactive oxygen species	BP	Any process that results in a change in state or activity of a cell (in terms of movement, secretion, enzyme production, gene expression, etc.) as a result of a reactive oxygen species stimulus. Reactive oxygen species include singlet oxygen, superoxide, and oxygen free radicals.
Cellular Response To Superoxide	GO:0071451	0.0058036840777189	0.0304693414080242	0.303779434551183	0.948688711516534	1.64291736987772	2	TRINITY_DN5625_c0_g1_i1.p1,TRINITY_DN5625_c0_g1_i3.p1	cellular response to superoxide	BP	Any process that results in a change in state or activity of a cell (in terms of movement, secretion, enzyme production, gene expression, etc.) as a result of a superoxide stimulus. Superoxide is the anion, oxygen-, formed by addition of one electron to dioxygen (O2) or any compound containing the superoxide anion.
Energy Coupled Proton Transport, Down Electrochemical Gradient	GO:0015985	0.00186397230942862	0.015350251877198	0.45505986738723	-0.731354287722092	-1.79606320573016	12	TRINITY_DN10931_c1_g2_i9.p1,TRINITY_DN10931_c1_g2_i6.p1,TRINITY_DN10931_c1_g2_i5.p2,TRINITY_DN10931_c1_g2_i3.p2,TRINITY_DN10931_c1_g2_i1.p4,TRINITY_DN33880_c0_g1_i6.p2,TRINITY_DN33880_c0_g1_i6.p1,TRINITY_DN33880_c0_g1_i3.p2,TRINITY_DN33880_c0_g1_i3.p1	energy coupled proton transport, down electrochemical gradient	BP	The transport of protons across a membrane to generate an electrochemical gradient (proton-motive force) that provides energy for the synthesis of ATP or GTP.
Entry Into Host	GO:0044409	1.41701519430159E-05	0.000471157552105277	0.593325476396405	-0.912943871706758	-1.91624064709371	6	TRINITY_DN4192_c2_g1_i4.p1,TRINITY_DN4192_c2_g1_i6.p1,TRINITY_DN4192_c2_g1_i5.p1,TRINITY_DN4192_c2_g1_i3.p1,TRINITY_DN4192_c2_g1_i2.p1,TRINITY_DN4192_c2_g1_i1.p1	entry into host	BP	Entry of a symbiont into the body, tissues, or cells of a host organism as part of the symbiont life cycle. The host is defined as the larger of the organisms involved in a symbiotic interaction.
Establishment Of Localization	GO:0051234	0.0042995700429957	0.0301724137931034	0.220823464091113	-0.468623017372645	-1.4540978295329	96	TRINITY_DN33880_c0_g1_i6.p12,TRINITY_DN33880_c0_g1_i6.p11,TRINITY_DN33880_c0_g1_i3.p12,TRINITY_DN33880_c0_g1_i3.p11,TRINITY_DN105389_c0_g1_i2.p1,TRINITY_DN105389_c0_g1_i1.p1,TRINITY_DN13408_c0_g2_i1.p1,TRINITY_DN13408_c0_g1_i1.p1,TRINITY_DN10931_c1_g2_i9.p1,TRINITY_DN10931_c1_g2_i6.p1,TRINITY_DN10931_c1_g2_i5.p2,TRINITY_DN10931_c1_g2_i3.p2,TRINITY_DN10931_c1_g2_i1.p4,TRINITY_DN57828_c0_g1_i1.p1,T…	establishment of localization	BP	Any process that localizes a substance or cellular component. This may occur via movement, tethering or selective degradation.
G Protein-Coupled Receptor Signaling Pathway	GO:0007186	0.00715174129353234	0.0329540354551575	0.303779434551183	0.866438356164383	1.77080665658328	3	TRINITY_DN16853_c0_g1_i1.p1,TRINITY_DN16853_c0_g1_i2.p1,TRINITY_DN16853_c0_g1_i3.p1	G protein-coupled receptor signaling pathway	BP	The series of molecular signals initiated by a ligand binding to its receptor, in which the activated receptor promotes the exchange of GDP for GTP on the alpha-subunit of an associated heterotrimeric G-protein complex. The GTP-bound activated alpha-G-protein then dissociates from the beta- and gamma-subunits to further transmit the signal within the cell. The pathway begins with receptor-ligand …
Generation Of Precursor Metabolites And Energy	GO:0006091	3.84472615696584E-06	0.000462346790603023	0.610526878385931	-0.627559878218812	-1.86507776466446	49	TRINITY_DN2612_c0_g1_i2.p1,TRINITY_DN2612_c0_g1_i35.p1,TRINITY_DN50334_c0_g1_i1.p1,TRINITY_DN2612_c0_g1_i7.p1,TRINITY_DN2612_c0_g1_i13.p1,TRINITY_DN137400_c7_g1_i14.p2,TRINITY_DN137400_c7_g1_i10.p2,TRINITY_DN2612_c0_g1_i8.p1,TRINITY_DN2612_c0_g1_i31.p1,TRINITY_DN3490_c3_g2_i1.p2,TRINITY_DN90943_c10_g2_i1.p1,TRINITY_DN7363_c1_g2_i1.p1,TRINITY_DN545_c17_g1_i1.p1,TRINITY_DN30833_c0_g1_i1.p1,TRINITY_…	generation of precursor metabolites and energy	BP	The chemical reactions and pathways resulting in the formation of precursor metabolites, substances from which energy is derived, and any process involved in the liberation of energy from these substances.
Inorganic Cation Transmembrane Transport	GO:0098662	4.63505554489246E-06	0.000462346790603023	0.610526878385931	-0.675845900056177	-1.94664181848635	34	TRINITY_DN10931_c1_g2_i9.p1,TRINITY_DN10931_c1_g2_i6.p1,TRINITY_DN10931_c1_g2_i5.p2,TRINITY_DN10931_c1_g2_i3.p2,TRINITY_DN10931_c1_g2_i1.p4,TRINITY_DN57828_c0_g1_i1.p1,TRINITY_DN6669_c0_g1_i2.p1,TRINITY_DN10931_c1_g2_i7.p4,TRINITY_DN10931_c1_g2_i1.p8,TRINITY_DN10931_c1_g1_i6.p7,TRINITY_DN10931_c1_g1_i5.p7,TRINITY_DN10931_c1_g1_i3.p6,TRINITY_DN10931_c1_g1_i11.p1,TRINITY_DN33880_c0_g1_i6.p2,TRINITY…	inorganic cation transmembrane transport	BP	A process in which an inorganic cation is transported from one side of a membrane to the other by means of some agent such as a transporter or pore.
Inorganic Ion Transmembrane Transport	GO:0098660	2.17550973664388E-05	0.000667714142246852	0.575610261071129	-0.641295183052959	-1.86640472564401	38	TRINITY_DN10931_c1_g2_i9.p1,TRINITY_DN10931_c1_g2_i6.p1,TRINITY_DN10931_c1_g2_i5.p2,TRINITY_DN10931_c1_g2_i3.p2,TRINITY_DN10931_c1_g2_i1.p4,TRINITY_DN57828_c0_g1_i1.p1,TRINITY_DN6669_c0_g1_i2.p1,TRINITY_DN10931_c1_g2_i7.p4,TRINITY_DN10931_c1_g2_i1.p8,TRINITY_DN10931_c1_g1_i6.p7,TRINITY_DN10931_c1_g1_i5.p7,TRINITY_DN10931_c1_g1_i3.p6,TRINITY_DN10931_c1_g1_i11.p1,TRINITY_DN33880_c0_g1_i6.p2,TRINITY…	inorganic ion transmembrane transport	BP	The process in which an inorganic ion is transported across a membrane.
Isoprenoid Biosynthetic Process	GO:0008299	0.0086007702182285	0.0373011664899258	0.17632375173773	-0.813650602926747	-1.63184632623748	5	TRINITY_DN4936_c0_g1_i4.p1,TRINITY_DN4936_c0_g1_i5.p1,TRINITY_DN4936_c0_g1_i2.p1,TRINITY_DN4936_c0_g1_i8.p1	isoprenoid biosynthetic process	BP	The chemical reactions and pathways resulting in the formation of an isoprenoid compound, isoprene (2-methylbuta-1,3-diene) or compounds containing or derived from linked isoprene (3-methyl-2-butenylene) residues.
Monoatomic Anion Transport	GO:0006820	8.36482963277727E-07	0.000333756702347813	0.659444398037935	-0.799797818829306	-2.09848472786021	17	TRINITY_DN33880_c0_g1_i6.p12,TRINITY_DN33880_c0_g1_i6.p11,TRINITY_DN33880_c0_g1_i3.p12,TRINITY_DN33880_c0_g1_i3.p11,TRINITY_DN105389_c0_g1_i2.p1,TRINITY_DN105389_c0_g1_i1.p1,TRINITY_DN13408_c0_g2_i1.p1,TRINITY_DN13408_c0_g1_i1.p1,TRINITY_DN57828_c0_g1_i1.p1	monoatomic anion transport	BP	The directed movement of a monoatomic anion, into, out of or within a cell, or between cells, by means of some agent such as a transporter or pore. Monatomic anions (also called simple anions) are negatively charged ions consisting of exactly one atom.
Monoatomic Cation Transmembrane Transport	GO:0098655	3.16320942029929E-06	0.000462346790603023	0.627256739718528	-0.660744462233577	-1.93003752037789	40	TRINITY_DN13408_c0_g2_i1.p1,TRINITY_DN13408_c0_g1_i1.p1,TRINITY_DN10931_c1_g2_i9.p1,TRINITY_DN10931_c1_g2_i6.p1,TRINITY_DN10931_c1_g2_i5.p2,TRINITY_DN10931_c1_g2_i3.p2,TRINITY_DN10931_c1_g2_i1.p4,TRINITY_DN57828_c0_g1_i1.p1,TRINITY_DN6669_c0_g1_i2.p1,TRINITY_DN10931_c1_g2_i7.p4,TRINITY_DN10931_c1_g2_i1.p8,TRINITY_DN10931_c1_g1_i6.p7,TRINITY_DN10931_c1_g1_i5.p7,TRINITY_DN10931_c1_g1_i3.p6,TRINITY_…	monoatomic cation transmembrane transport	BP	The process in which a monoatomic cation is transported across a membrane. Monatomic cations (also called simple cations) are positively charged ions consisting of exactly one atom.
Monoatomic Cation Transport	GO:0006812	9.77142434544443E-05	0.00259919887588822	0.538434096309916	-0.587299799125493	-1.74893652255233	50	TRINITY_DN13408_c0_g2_i1.p1,TRINITY_DN13408_c0_g1_i1.p1,TRINITY_DN10931_c1_g2_i9.p1,TRINITY_DN10931_c1_g2_i6.p1,TRINITY_DN10931_c1_g2_i5.p2,TRINITY_DN10931_c1_g2_i3.p2,TRINITY_DN10931_c1_g2_i1.p4,TRINITY_DN57828_c0_g1_i1.p1,TRINITY_DN6669_c0_g1_i2.p1,TRINITY_DN10931_c1_g2_i7.p4,TRINITY_DN10931_c1_g2_i1.p8,TRINITY_DN10931_c1_g1_i6.p7,TRINITY_DN10931_c1_g1_i5.p7,TRINITY_DN10931_c1_g1_i3.p6,TRINITY_…	monoatomic cation transport	BP	The directed movement of a monoatomic cation, into, out of or within a cell, or between cells, by means of some agent such as a transporter or pore. Monatomic cations (also called simple cations) are positively charged ions consisting of exactly one atom.
Monoatomic Ion Transmembrane Transport	GO:0034220	0.000802362785749855	0.0123131827505459	0.477270815362862	-0.541084707600645	-1.626683336818	56	TRINITY_DN33880_c0_g1_i6.p12,TRINITY_DN33880_c0_g1_i6.p11,TRINITY_DN33880_c0_g1_i3.p12,TRINITY_DN33880_c0_g1_i3.p11,TRINITY_DN13408_c0_g2_i1.p1,TRINITY_DN13408_c0_g1_i1.p1,TRINITY_DN10931_c1_g2_i9.p1,TRINITY_DN10931_c1_g2_i6.p1,TRINITY_DN10931_c1_g2_i5.p2,TRINITY_DN10931_c1_g2_i3.p2,TRINITY_DN10931_c1_g2_i1.p4,TRINITY_DN57828_c0_g1_i1.p1,TRINITY_DN6669_c0_g1_i2.p1,TRINITY_DN43938_c0_g2_i1.p1,TRIN…	monoatomic ion transmembrane transport	BP	A process in which a monoatomic ion is transported across a membrane. Monatomic ions (also called simple ions) are ions consisting of exactly one atom.
Monoatomic Ion Transport	GO:0006811	0.000125846917047559	0.00264278525799874	0.518848077743792	-0.523606261745026	-1.61737202992264	88	TRINITY_DN33880_c0_g1_i6.p12,TRINITY_DN33880_c0_g1_i6.p11,TRINITY_DN33880_c0_g1_i3.p12,TRINITY_DN33880_c0_g1_i3.p11,TRINITY_DN105389_c0_g1_i2.p1,TRINITY_DN105389_c0_g1_i1.p1,TRINITY_DN13408_c0_g2_i1.p1,TRINITY_DN13408_c0_g1_i1.p1,TRINITY_DN10931_c1_g2_i9.p1,TRINITY_DN10931_c1_g2_i6.p1,TRINITY_DN10931_c1_g2_i5.p2,TRINITY_DN10931_c1_g2_i3.p2,TRINITY_DN10931_c1_g2_i1.p4,TRINITY_DN57828_c0_g1_i1.p1,T…	monoatomic ion transport	BP	The directed movement of a monoatomic ion into, out of or within a cell, or between cells, by means of some agent such as a transporter or pore. Monatomic ions (also called simple ions) are ions consisting of exactly one atom.
NA (Regulation of Protein Metabolic Process)	GO:0032268	0.00559701492537313	0.0304693414080242	0.34452128726268	0.889269406392694	1.81746822856176	3	TRINITY_DN17472_c0_g1_i1.p2,TRINITY_DN17472_c0_g3_i2.p2,TRINITY_DN17472_c0_g3_i5.p2	NA	NA	NA
NA (Movement in Host)	GO:0052126	1.41701519430159E-05	0.000471157552105277	0.593325476396405	-0.912943871706758	-1.91624064709371	6	TRINITY_DN4192_c2_g1_i4.p1,TRINITY_DN4192_c2_g1_i6.p1,TRINITY_DN4192_c2_g1_i5.p1,TRINITY_DN4192_c2_g1_i3.p1,TRINITY_DN4192_c2_g1_i2.p1,TRINITY_DN4192_c2_g1_i1.p1	NA	NA	NA
Nucleobase-Containing Compound Biosynthetic Process	GO:0034654	0.000616463278995371	0.00983875393276612	0.477270815362862	-0.621702528620661	-1.76677823304722	30	TRINITY_DN28273_c0_g1_i9.p1,TRINITY_DN10931_c1_g2_i9.p1,TRINITY_DN10931_c1_g2_i6.p1,TRINITY_DN10931_c1_g2_i5.p2,TRINITY_DN10931_c1_g2_i3.p2,TRINITY_DN10931_c1_g2_i1.p4,TRINITY_DN10931_c1_g2_i9.p2,TRINITY_DN10931_c1_g2_i6.p6,TRINITY_DN10931_c1_g2_i5.p6,TRINITY_DN10931_c1_g2_i3.p8,TRINITY_DN10931_c1_g2_i1.p9,TRINITY_DN33880_c0_g1_i6.p2,TRINITY_DN33880_c0_g1_i6.p1,TRINITY_DN33880_c0_g1_i3.p2,TRINITY…	nucleobase-containing compound biosynthetic process	BP	The chemical reactions and pathways resulting in the formation of nucleobases, nucleosides, nucleotides and nucleic acids.
Nucleobase-Containing Small Molecule Metabolic Process	GO:0055086	0.00120284763057881	0.015350251877198	0.45505986738723	-0.60269647661724	-1.70525018756097	29	TRINITY_DN10931_c1_g2_i9.p1,TRINITY_DN10931_c1_g2_i6.p1,TRINITY_DN10931_c1_g2_i5.p2,TRINITY_DN10931_c1_g2_i3.p2,TRINITY_DN10931_c1_g2_i1.p4,TRINITY_DN30833_c0_g1_i1.p1,TRINITY_DN43947_c0_g1_i1.p1,TRINITY_DN5935_c4_g1_i10.p1,TRINITY_DN119976_c10_g1_i1.p1,TRINITY_DN5935_c4_g2_i1.p1,TRINITY_DN33880_c0_g1_i6.p2,TRINITY_DN33880_c0_g1_i6.p1,TRINITY_DN33880_c0_g1_i3.p2,TRINITY_DN33880_c0_g1_i3.p1,TRINIT…	nucleobase-containing small molecule metabolic process	BP	The cellular chemical reactions and pathways involving a nucleobase-containing small molecule: a nucleobase, a nucleoside, or a nucleotide.
Nucleoside Phosphate Biosynthetic Process	GO:1901293	0.00329156933531535	0.0252564647075159	0.260820567718868	-0.676603277434751	-1.73680346847876	15	TRINITY_DN10931_c1_g2_i9.p1,TRINITY_DN10931_c1_g2_i6.p1,TRINITY_DN10931_c1_g2_i5.p2,TRINITY_DN10931_c1_g2_i3.p2,TRINITY_DN10931_c1_g2_i1.p4,TRINITY_DN33880_c0_g1_i6.p2,TRINITY_DN33880_c0_g1_i6.p1,TRINITY_DN33880_c0_g1_i3.p2,TRINITY_DN33880_c0_g1_i3.p1	nucleoside phosphate biosynthetic process	BP	NA
Nucleoside Phosphate Metabolic Process	GO:0006753	0.00116767986454922	0.015350251877198	0.45505986738723	-0.623789416185038	-1.74888273733449	27	TRINITY_DN10931_c1_g2_i9.p1,TRINITY_DN10931_c1_g2_i6.p1,TRINITY_DN10931_c1_g2_i5.p2,TRINITY_DN10931_c1_g2_i3.p2,TRINITY_DN10931_c1_g2_i1.p4,TRINITY_DN30833_c0_g1_i1.p1,TRINITY_DN43947_c0_g1_i1.p1,TRINITY_DN5935_c4_g1_i10.p1,TRINITY_DN119976_c10_g1_i1.p1,TRINITY_DN5935_c4_g2_i1.p1,TRINITY_DN33880_c0_g1_i6.p2,TRINITY_DN33880_c0_g1_i6.p1,TRINITY_DN33880_c0_g1_i3.p2,TRINITY_DN33880_c0_g1_i3.p1,TRINIT…	nucleoside phosphate metabolic process	BP	The chemical reactions and pathways involving any phosphorylated nucleoside.
Nucleoside Triphosphate Biosynthetic Process	GO:0009142	0.00186397230942862	0.015350251877198	0.45505986738723	-0.731354287722092	-1.79606320573016	12	TRINITY_DN10931_c1_g2_i9.p1,TRINITY_DN10931_c1_g2_i6.p1,TRINITY_DN10931_c1_g2_i5.p2,TRINITY_DN10931_c1_g2_i3.p2,TRINITY_DN10931_c1_g2_i1.p4,TRINITY_DN33880_c0_g1_i6.p2,TRINITY_DN33880_c0_g1_i6.p1,TRINITY_DN33880_c0_g1_i3.p2,TRINITY_DN33880_c0_g1_i3.p1	nucleoside triphosphate biosynthetic process	BP	The chemical reactions and pathways resulting in the formation of a nucleoside triphosphate, a compound consisting of a nucleobase linked to a deoxyribose or ribose sugar esterified with triphosphate on the sugar.
Nucleoside Triphosphate Metabolic Process	GO:0009141	0.00186397230942862	0.015350251877198	0.45505986738723	-0.731354287722092	-1.79606320573016	12	TRINITY_DN10931_c1_g2_i9.p1,TRINITY_DN10931_c1_g2_i6.p1,TRINITY_DN10931_c1_g2_i5.p2,TRINITY_DN10931_c1_g2_i3.p2,TRINITY_DN10931_c1_g2_i1.p4,TRINITY_DN33880_c0_g1_i6.p2,TRINITY_DN33880_c0_g1_i6.p1,TRINITY_DN33880_c0_g1_i3.p2,TRINITY_DN33880_c0_g1_i3.p1	nucleoside triphosphate metabolic process	BP	The chemical reactions and pathways involving a nucleoside triphosphate, a compound consisting of a nucleobase linked to a deoxyribose or ribose sugar esterified with triphosphate on the sugar.
Nucleotide Biosynthetic Process	GO:0009165	0.00329156933531535	0.0252564647075159	0.260820567718868	-0.676603277434751	-1.73680346847876	15	TRINITY_DN10931_c1_g2_i9.p1,TRINITY_DN10931_c1_g2_i6.p1,TRINITY_DN10931_c1_g2_i5.p2,TRINITY_DN10931_c1_g2_i3.p2,TRINITY_DN10931_c1_g2_i1.p4,TRINITY_DN33880_c0_g1_i6.p2,TRINITY_DN33880_c0_g1_i6.p1,TRINITY_DN33880_c0_g1_i3.p2,TRINITY_DN33880_c0_g1_i3.p1	nucleotide biosynthetic process	BP	The chemical reactions and pathways resulting in the formation of nucleotides, any nucleoside that is esterified with (ortho)phosphate or an oligophosphate at any hydroxyl group on the glycose moiety; may be mono-, di- or triphosphate; this definition includes cyclic-nucleotides (nucleoside cyclic phosphates).
Nucleotide Metabolic Process	GO:0009117	0.00116767986454922	0.015350251877198	0.45505986738723	-0.623789416185038	-1.74888273733449	27	TRINITY_DN10931_c1_g2_i9.p1,TRINITY_DN10931_c1_g2_i6.p1,TRINITY_DN10931_c1_g2_i5.p2,TRINITY_DN10931_c1_g2_i3.p2,TRINITY_DN10931_c1_g2_i1.p4,TRINITY_DN30833_c0_g1_i1.p1,TRINITY_DN43947_c0_g1_i1.p1,TRINITY_DN5935_c4_g1_i10.p1,TRINITY_DN119976_c10_g1_i1.p1,TRINITY_DN5935_c4_g2_i1.p1,TRINITY_DN33880_c0_g1_i6.p2,TRINITY_DN33880_c0_g1_i6.p1,TRINITY_DN33880_c0_g1_i3.p2,TRINITY_DN33880_c0_g1_i3.p1,TRINIT…	nucleotide metabolic process	BP	The chemical reactions and pathways involving a nucleotide, a nucleoside that is esterified with (ortho)phosphate or an oligophosphate at any hydroxyl group on the glycose moiety; may be mono-, di- or triphosphate; this definition includes cyclic nucleotides (nucleoside cyclic phosphates).
Organic Substance Transport	GO:0071702	0.00188511865158572	0.015350251877198	0.354819512103747	-0.734973744214636	-1.77271006441596	11	TRINITY_DN33880_c0_g1_i6.p12,TRINITY_DN33880_c0_g1_i6.p11,TRINITY_DN33880_c0_g1_i3.p12,TRINITY_DN33880_c0_g1_i3.p11	organic substance transport	BP	The directed movement of organic substances into, out of or within a cell, or between cells, or within a multicellular organism by means of some agent such as a transporter or pore. An organic substance is a molecular entity that contains carbon.
Organophosphate Biosynthetic Process	GO:0090407	0.000107249904735864	0.00264278525799874	0.538434096309916	-0.716541698896684	-1.91694739739314	19	TRINITY_DN4936_c0_g1_i4.p1,TRINITY_DN10931_c1_g2_i9.p1,TRINITY_DN10931_c1_g2_i6.p1,TRINITY_DN10931_c1_g2_i5.p2,TRINITY_DN10931_c1_g2_i3.p2,TRINITY_DN10931_c1_g2_i1.p4,TRINITY_DN4936_c0_g1_i5.p1,TRINITY_DN4936_c0_g1_i2.p1,TRINITY_DN4936_c0_g1_i8.p1,TRINITY_DN33880_c0_g1_i6.p2,TRINITY_DN33880_c0_g1_i6.p1,TRINITY_DN33880_c0_g1_i3.p2,TRINITY_DN33880_c0_g1_i3.p1	organophosphate biosynthetic process	BP	The chemical reactions and pathways resulting in the biosynthesis of deoxyribose phosphate, the phosphorylated sugar 2-deoxy-erythro-pentose.
Organophosphate Metabolic Process	GO:0019637	0.000119895830660551	0.00264278525799874	0.538434096309916	-0.623946237124196	-1.80245367457859	35	TRINITY_DN4936_c0_g1_i4.p1,TRINITY_DN10931_c1_g2_i9.p1,TRINITY_DN10931_c1_g2_i6.p1,TRINITY_DN10931_c1_g2_i5.p2,TRINITY_DN10931_c1_g2_i3.p2,TRINITY_DN10931_c1_g2_i1.p4,TRINITY_DN30833_c0_g1_i1.p1,TRINITY_DN43947_c0_g1_i1.p1,TRINITY_DN4936_c0_g1_i5.p1,TRINITY_DN4936_c0_g1_i2.p1,TRINITY_DN5935_c4_g1_i10.p1,TRINITY_DN4936_c0_g1_i8.p1,TRINITY_DN119976_c10_g1_i1.p1,TRINITY_DN5935_c4_g2_i1.p1,TRINITY_DN…	organophosphate metabolic process	BP	The chemical reactions and pathways involving organophosphates, any phosphate-containing organic compound.
Phosphate-Containing Compound Metabolic Process	GO:0006796	0.00210631895687061	0.0168084252758275	0.318279675040437	-0.542199976822508	-1.60565675908218	47	TRINITY_DN4936_c0_g1_i4.p1,TRINITY_DN10931_c1_g2_i9.p1,TRINITY_DN10931_c1_g2_i6.p1,TRINITY_DN10931_c1_g2_i5.p2,TRINITY_DN10931_c1_g2_i3.p2,TRINITY_DN10931_c1_g2_i1.p4,TRINITY_DN90943_c10_g2_i1.p1,TRINITY_DN30833_c0_g1_i1.p1,TRINITY_DN43947_c0_g1_i1.p1,TRINITY_DN4936_c0_g1_i5.p1,TRINITY_DN4936_c0_g1_i2.p1,TRINITY_DN5935_c4_g1_i10.p1,TRINITY_DN4936_c0_g1_i8.p1,TRINITY_DN119976_c10_g1_i1.p1,TRINITY_…	phosphate-containing compound metabolic process	BP	The chemical reactions and pathways involving the phosphate group, the anion or salt of any phosphoric acid.
Phosphorus Metabolic Process	GO:0006793	0.00431034482758621	0.0301724137931034	0.220823464091113	-0.529111401188564	-1.56962987368738	48	TRINITY_DN4936_c0_g1_i4.p1,TRINITY_DN10931_c1_g2_i9.p1,TRINITY_DN10931_c1_g2_i6.p1,TRINITY_DN10931_c1_g2_i5.p2,TRINITY_DN10931_c1_g2_i3.p2,TRINITY_DN10931_c1_g2_i1.p4,TRINITY_DN90943_c10_g2_i1.p1,TRINITY_DN30833_c0_g1_i1.p1,TRINITY_DN43947_c0_g1_i1.p1,TRINITY_DN4936_c0_g1_i5.p1,TRINITY_DN4936_c0_g1_i2.p1,TRINITY_DN5935_c4_g1_i10.p1,TRINITY_DN4936_c0_g1_i8.p1,TRINITY_DN119976_c10_g1_i1.p1,TRINITY_…	phosphorus metabolic process	BP	The chemical reactions and pathways involving the nonmetallic element phosphorus or compounds that contain phosphorus, usually in the form of a phosphate group (PO4).
Photosynthesis	GO:0015979	0.0115324675324675	0.0485943947730399	0.136483198012004	-0.600485850375092	-1.60646587605492	19	TRINITY_DN50334_c0_g1_i1.p1,TRINITY_DN137400_c7_g1_i14.p2,TRINITY_DN137400_c7_g1_i10.p2,TRINITY_DN7363_c1_g2_i1.p1,TRINITY_DN120191_c0_g1_i1.p1,TRINITY_DN4620_c19_g1_i1.p1,TRINITY_DN137383_c3_g1_i2.p1,TRINITY_DN2612_c0_g1_i1.p1,TRINITY_DN91458_c1_g1_i1.p1,TRINITY_DN5150_c0_g1_i31.p2,TRINITY_DN5150_c0_g1_i18.p2,TRINITY_DN5150_c0_g1_i13.p2,TRINITY_DN5150_c0_g1_i11.p1,TRINITY_DN5150_c0_g1_i10.p2,TRI…	photosynthesis	BP	The synthesis by organisms of organic chemical compounds, especially carbohydrates, from carbon dioxide (CO2) using energy obtained from light rather than from the oxidation of chemical compounds.
Post-Transcriptional Regulation Of Gene Expression	GO:0010608	0.00559701492537313	0.0304693414080242	0.34452128726268	0.889269406392694	1.81746822856176	3	TRINITY_DN17472_c0_g1_i1.p2,TRINITY_DN17472_c0_g3_i2.p2,TRINITY_DN17472_c0_g3_i5.p2	post-transcriptional regulation of gene expression	BP	Any process that modulates the frequency, rate or extent of gene expression after the production of an RNA transcript.
Proton Motive Force-Driven Atp Synthesis	GO:0015986	0.00186397230942862	0.015350251877198	0.45505986738723	-0.731354287722092	-1.79606320573016	12	TRINITY_DN10931_c1_g2_i9.p1,TRINITY_DN10931_c1_g2_i6.p1,TRINITY_DN10931_c1_g2_i5.p2,TRINITY_DN10931_c1_g2_i3.p2,TRINITY_DN10931_c1_g2_i1.p4,TRINITY_DN33880_c0_g1_i6.p2,TRINITY_DN33880_c0_g1_i6.p1,TRINITY_DN33880_c0_g1_i3.p2,TRINITY_DN33880_c0_g1_i3.p1	proton motive force-driven ATP synthesis	BP	The transport of protons across a membrane to generate an electrochemical gradient (proton-motive force) that powers ATP synthesis.
Proton Transmembrane Transport	GO:1902600	0.0036101083032491	0.0266746891295628	0.248832632022043	-0.67401562435658	-1.73016110508609	15	TRINITY_DN10931_c1_g2_i9.p1,TRINITY_DN10931_c1_g2_i6.p1,TRINITY_DN10931_c1_g2_i5.p2,TRINITY_DN10931_c1_g2_i3.p2,TRINITY_DN10931_c1_g2_i1.p4,TRINITY_DN33880_c0_g1_i6.p2,TRINITY_DN33880_c0_g1_i6.p1,TRINITY_DN33880_c0_g1_i3.p2,TRINITY_DN33880_c0_g1_i3.p1,TRINITY_DN378_c8_g1_i3.p3,TRINITY_DN378_c8_g1_i2.p3	proton transmembrane transport	BP	NA
Purine Nucleoside Triphosphate Biosynthetic Process	GO:0009145	0.00186397230942862	0.015350251877198	0.45505986738723	-0.731354287722092	-1.79606320573016	12	TRINITY_DN10931_c1_g2_i9.p1,TRINITY_DN10931_c1_g2_i6.p1,TRINITY_DN10931_c1_g2_i5.p2,TRINITY_DN10931_c1_g2_i3.p2,TRINITY_DN10931_c1_g2_i1.p4,TRINITY_DN33880_c0_g1_i6.p2,TRINITY_DN33880_c0_g1_i6.p1,TRINITY_DN33880_c0_g1_i3.p2,TRINITY_DN33880_c0_g1_i3.p1	purine nucleoside triphosphate biosynthetic process	BP	The chemical reactions and pathways resulting in the formation of purine nucleoside triphosphate, a compound consisting of a purine base linked to a ribose or deoxyribose sugar esterified with triphosphate on the sugar.
Purine Nucleoside Triphosphate Metabolic Process	GO:0009144	0.00186397230942862	0.015350251877198	0.45505986738723	-0.731354287722092	-1.79606320573016	12	TRINITY_DN10931_c1_g2_i9.p1,TRINITY_DN10931_c1_g2_i6.p1,TRINITY_DN10931_c1_g2_i5.p2,TRINITY_DN10931_c1_g2_i3.p2,TRINITY_DN10931_c1_g2_i1.p4,TRINITY_DN33880_c0_g1_i6.p2,TRINITY_DN33880_c0_g1_i6.p1,TRINITY_DN33880_c0_g1_i3.p2,TRINITY_DN33880_c0_g1_i3.p1	purine nucleoside triphosphate metabolic process	BP	The chemical reactions and pathways involving purine nucleoside triphosphate, a compound consisting of a purine base linked to a ribose or deoxyribose sugar esterified with triphosphate on the sugar.
Purine Nucleotide Biosynthetic Process	GO:0006164	0.00184102230885857	0.015350251877198	0.354819512103747	-0.714577454190567	-1.78354318530727	13	TRINITY_DN10931_c1_g2_i9.p1,TRINITY_DN10931_c1_g2_i6.p1,TRINITY_DN10931_c1_g2_i5.p2,TRINITY_DN10931_c1_g2_i3.p2,TRINITY_DN10931_c1_g2_i1.p4,TRINITY_DN33880_c0_g1_i6.p2,TRINITY_DN33880_c0_g1_i6.p1,TRINITY_DN33880_c0_g1_i3.p2,TRINITY_DN33880_c0_g1_i3.p1	purine nucleotide biosynthetic process	BP	The chemical reactions and pathways resulting in the formation of a purine nucleotide, a compound consisting of nucleoside (a purine base linked to a deoxyribose or ribose sugar) esterified with a phosphate group at either the 3' or 5'-hydroxyl group of the sugar.
Purine Nucleotide Metabolic Process	GO:0006163	0.000917559910980755	0.0135594964622712	0.477270815362862	-0.637620956895566	-1.77846574904648	26	TRINITY_DN10931_c1_g2_i9.p1,TRINITY_DN10931_c1_g2_i6.p1,TRINITY_DN10931_c1_g2_i5.p2,TRINITY_DN10931_c1_g2_i3.p2,TRINITY_DN10931_c1_g2_i1.p4,TRINITY_DN30833_c0_g1_i1.p1,TRINITY_DN43947_c0_g1_i1.p1,TRINITY_DN5935_c4_g1_i10.p1,TRINITY_DN119976_c10_g1_i1.p1,TRINITY_DN5935_c4_g2_i1.p1,TRINITY_DN33880_c0_g1_i6.p2,TRINITY_DN33880_c0_g1_i6.p1,TRINITY_DN33880_c0_g1_i3.p2,TRINITY_DN33880_c0_g1_i3.p1,TRINIT…	purine nucleotide metabolic process	BP	The chemical reactions and pathways involving a purine nucleotide, a compound consisting of nucleoside (a purine base linked to a deoxyribose or ribose sugar) esterified with a phosphate group at either the 3' or 5'-hydroxyl group of the sugar.
Purine Ribonucleoside Triphosphate Biosynthetic Process	GO:0009206	0.00186397230942862	0.015350251877198	0.45505986738723	-0.731354287722092	-1.79606320573016	12	TRINITY_DN10931_c1_g2_i9.p1,TRINITY_DN10931_c1_g2_i6.p1,TRINITY_DN10931_c1_g2_i5.p2,TRINITY_DN10931_c1_g2_i3.p2,TRINITY_DN10931_c1_g2_i1.p4,TRINITY_DN33880_c0_g1_i6.p2,TRINITY_DN33880_c0_g1_i6.p1,TRINITY_DN33880_c0_g1_i3.p2,TRINITY_DN33880_c0_g1_i3.p1	purine ribonucleoside triphosphate biosynthetic process	BP	The chemical reactions and pathways resulting in the formation of purine ribonucleoside triphosphate, a compound consisting of a purine base linked to a ribose sugar esterified with triphosphate on the sugar.
Purine Ribonucleoside Triphosphate Metabolic Process	GO:0009205	0.00186397230942862	0.015350251877198	0.45505986738723	-0.731354287722092	-1.79606320573016	12	TRINITY_DN10931_c1_g2_i9.p1,TRINITY_DN10931_c1_g2_i6.p1,TRINITY_DN10931_c1_g2_i5.p2,TRINITY_DN10931_c1_g2_i3.p2,TRINITY_DN10931_c1_g2_i1.p4,TRINITY_DN33880_c0_g1_i6.p2,TRINITY_DN33880_c0_g1_i6.p1,TRINITY_DN33880_c0_g1_i3.p2,TRINITY_DN33880_c0_g1_i3.p1	purine ribonucleoside triphosphate metabolic process	BP	The chemical reactions and pathways involving purine ribonucleoside triphosphate, a compound consisting of a purine base linked to a ribose sugar esterified with triphosphate on the sugar.
Purine Ribonucleotide Biosynthetic Process	GO:0009152	0.00184102230885857	0.015350251877198	0.354819512103747	-0.714577454190567	-1.78354318530727	13	TRINITY_DN10931_c1_g2_i9.p1,TRINITY_DN10931_c1_g2_i6.p1,TRINITY_DN10931_c1_g2_i5.p2,TRINITY_DN10931_c1_g2_i3.p2,TRINITY_DN10931_c1_g2_i1.p4,TRINITY_DN33880_c0_g1_i6.p2,TRINITY_DN33880_c0_g1_i6.p1,TRINITY_DN33880_c0_g1_i3.p2,TRINITY_DN33880_c0_g1_i3.p1	purine ribonucleotide biosynthetic process	BP	The chemical reactions and pathways resulting in the formation of a purine ribonucleotide, a compound consisting of ribonucleoside (a purine base linked to a ribose sugar) esterified with a phosphate group at either the 3' or 5'-hydroxyl group of the sugar.
Purine Ribonucleotide Metabolic Process	GO:0009150	0.000471340538661677	0.00783603645525038	0.49849310876659	-0.649949090001599	-1.80409049461528	25	TRINITY_DN10931_c1_g2_i9.p1,TRINITY_DN10931_c1_g2_i6.p1,TRINITY_DN10931_c1_g2_i5.p2,TRINITY_DN10931_c1_g2_i3.p2,TRINITY_DN10931_c1_g2_i1.p4,TRINITY_DN30833_c0_g1_i1.p1,TRINITY_DN43947_c0_g1_i1.p1,TRINITY_DN5935_c4_g1_i10.p1,TRINITY_DN119976_c10_g1_i1.p1,TRINITY_DN5935_c4_g2_i1.p1,TRINITY_DN33880_c0_g1_i6.p2,TRINITY_DN33880_c0_g1_i6.p1,TRINITY_DN33880_c0_g1_i3.p2,TRINITY_DN33880_c0_g1_i3.p1,TRINIT…	purine ribonucleotide metabolic process	BP	The chemical reactions and pathways involving a purine ribonucleotide, a compound consisting of ribonucleoside (a purine base linked to a ribose sugar) esterified with a phosphate group at either the 3' or 5'-hydroxyl group of the sugar.
Purine-Containing Compound Biosynthetic Process	GO:0072522	0.00184102230885857	0.015350251877198	0.354819512103747	-0.714577454190567	-1.78354318530727	13	TRINITY_DN10931_c1_g2_i9.p1,TRINITY_DN10931_c1_g2_i6.p1,TRINITY_DN10931_c1_g2_i5.p2,TRINITY_DN10931_c1_g2_i3.p2,TRINITY_DN10931_c1_g2_i1.p4,TRINITY_DN33880_c0_g1_i6.p2,TRINITY_DN33880_c0_g1_i6.p1,TRINITY_DN33880_c0_g1_i3.p2,TRINITY_DN33880_c0_g1_i3.p1	purine-containing compound biosynthetic process	BP	The chemical reactions and pathways resulting in the formation of a purine-containing compound, i.e. any compound that contains purine or a formal derivative thereof.
Purine-Containing Compound Metabolic Process	GO:0072521	0.00116767986454922	0.015350251877198	0.45505986738723	-0.623789416185038	-1.74888273733449	27	TRINITY_DN10931_c1_g2_i9.p1,TRINITY_DN10931_c1_g2_i6.p1,TRINITY_DN10931_c1_g2_i5.p2,TRINITY_DN10931_c1_g2_i3.p2,TRINITY_DN10931_c1_g2_i1.p4,TRINITY_DN30833_c0_g1_i1.p1,TRINITY_DN43947_c0_g1_i1.p1,TRINITY_DN5935_c4_g1_i10.p1,TRINITY_DN119976_c10_g1_i1.p1,TRINITY_DN5935_c4_g2_i1.p1,TRINITY_DN33880_c0_g1_i6.p2,TRINITY_DN33880_c0_g1_i6.p1,TRINITY_DN33880_c0_g1_i3.p2,TRINITY_DN33880_c0_g1_i3.p1,TRINIT…	purine-containing compound metabolic process	BP	The chemical reactions and pathways involving a purine-containing compound, i.e. any compound that contains purine or a formal derivative thereof.
Pyrimidine-Containing Compound Biosynthetic Process	GO:0072528	0.0124845488257108	0.0498133498145859	0.143184642183776	-0.767203305263754	-1.61033575413852	6	TRINITY_DN4936_c0_g1_i4.p1,TRINITY_DN4936_c0_g1_i5.p1,TRINITY_DN4936_c0_g1_i2.p1,TRINITY_DN4936_c0_g1_i8.p1	pyrimidine-containing compound biosynthetic process	BP	The chemical reactions and pathways resulting in the formation of a pyrimidine-containing compound, i.e. any compound that contains pyrimidine or a formal derivative thereof.
Pyrimidine-Containing Compound Metabolic Process	GO:0072527	0.0124845488257108	0.0498133498145859	0.143184642183776	-0.767203305263754	-1.61033575413852	6	TRINITY_DN4936_c0_g1_i4.p1,TRINITY_DN4936_c0_g1_i5.p1,TRINITY_DN4936_c0_g1_i2.p1,TRINITY_DN4936_c0_g1_i8.p1	pyrimidine-containing compound metabolic process	BP	The chemical reactions and pathways involving a pyrimidine-containing compound, i.e. any compound that contains pyrimidine or a formal derivative thereof.
Regulation Of Amide Metabolic Process	GO:0034248	0.00559701492537313	0.0304693414080242	0.34452128726268	0.889269406392694	1.81746822856176	3	TRINITY_DN17472_c0_g1_i1.p2,TRINITY_DN17472_c0_g3_i2.p2,TRINITY_DN17472_c0_g3_i5.p2	regulation of amide metabolic process	BP	Any process that modulates the frequency, rate or extent of the chemical reactions and pathways involving amides.
Regulation Of Dna-Templated Transcription	GO:0006355	0.00809982486865149	0.0355146167317796	0.167658528065765	-0.682515978357919	-1.6761258621586	12	TRINITY_DN28273_c0_g1_i9.p1,TRINITY_DN10931_c1_g2_i9.p2,TRINITY_DN10931_c1_g2_i6.p6,TRINITY_DN10931_c1_g2_i5.p6,TRINITY_DN10931_c1_g2_i3.p8,TRINITY_DN10931_c1_g2_i1.p9	regulation of DNA-templated transcription	BP	Any process that modulates the frequency, rate or extent of cellular DNA-templated transcription.
Regulation Of Nucleic Acid-Templated Transcription	GO:1903506	0.00809982486865149	0.0355146167317796	0.167658528065765	-0.682515978357919	-1.6761258621586	12	TRINITY_DN28273_c0_g1_i9.p1,TRINITY_DN10931_c1_g2_i9.p2,TRINITY_DN10931_c1_g2_i6.p6,TRINITY_DN10931_c1_g2_i5.p6,TRINITY_DN10931_c1_g2_i3.p8,TRINITY_DN10931_c1_g2_i1.p9	regulation of nucleic acid-templated transcription	BP	NA
Regulation Of Nucleobase-Containing Compound Metabolic Process	GO:0019219	0.00809982486865149	0.0355146167317796	0.167658528065765	-0.682515978357919	-1.6761258621586	12	TRINITY_DN28273_c0_g1_i9.p1,TRINITY_DN10931_c1_g2_i9.p2,TRINITY_DN10931_c1_g2_i6.p6,TRINITY_DN10931_c1_g2_i5.p6,TRINITY_DN10931_c1_g2_i3.p8,TRINITY_DN10931_c1_g2_i1.p9	regulation of nucleobase-containing compound metabolic process	BP	Any cellular process that modulates the frequency, rate or extent of the chemical reactions and pathways involving nucleobases, nucleosides, nucleotides and nucleic acids.
Regulation Of Protein Metabolic Process	GO:0051246	0.00559701492537313	0.0304693414080242	0.34452128726268	0.889269406392694	1.81746822856176	3	TRINITY_DN17472_c0_g1_i1.p2,TRINITY_DN17472_c0_g3_i2.p2,TRINITY_DN17472_c0_g3_i5.p2	regulation of protein metabolic process	BP	Any process that modulates the frequency, rate or extent of the chemical reactions and pathways involving a protein.
Regulation Of Rna Biosynthetic Process	GO:2001141	0.00809982486865149	0.0355146167317796	0.167658528065765	-0.682515978357919	-1.6761258621586	12	TRINITY_DN28273_c0_g1_i9.p1,TRINITY_DN10931_c1_g2_i9.p2,TRINITY_DN10931_c1_g2_i6.p6,TRINITY_DN10931_c1_g2_i5.p6,TRINITY_DN10931_c1_g2_i3.p8,TRINITY_DN10931_c1_g2_i1.p9	regulation of RNA biosynthetic process	BP	NA
Regulation Of Rna Metabolic Process	GO:0051252	0.0047682412951874	0.0304693414080242	0.220823464091113	-0.710428068137312	-1.71350745022372	11	TRINITY_DN28273_c0_g1_i9.p1,TRINITY_DN10931_c1_g2_i9.p2,TRINITY_DN10931_c1_g2_i6.p6,TRINITY_DN10931_c1_g2_i5.p6,TRINITY_DN10931_c1_g2_i3.p8,TRINITY_DN10931_c1_g2_i1.p9	regulation of RNA metabolic process	BP	Any process that modulates the frequency, rate or extent of the chemical reactions and pathways involving RNA.
Regulation Of Translation	GO:0006417	0.00559701492537313	0.0304693414080242	0.34452128726268	0.889269406392694	1.81746822856176	3	TRINITY_DN17472_c0_g1_i1.p2,TRINITY_DN17472_c0_g3_i2.p2,TRINITY_DN17472_c0_g3_i5.p2	regulation of translation	BP	Any process that modulates the frequency, rate or extent of the chemical reactions and pathways resulting in the formation of proteins by the translation of mRNA or circRNA.
Removal Of Superoxide Radicals	GO:0019430	0.0058036840777189	0.0304693414080242	0.303779434551183	0.948688711516534	1.64291736987772	2	TRINITY_DN5625_c0_g1_i1.p1,TRINITY_DN5625_c0_g1_i3.p1	removal of superoxide radicals	BP	Any process, acting at the cellular level, involved in removing superoxide radicals (O2-) from a cell or organism, e.g. by conversion to dioxygen (O2) and hydrogen peroxide (H2O2).
Response To Inorganic Substance	GO:0010035	0.0058036840777189	0.0304693414080242	0.303779434551183	0.948688711516534	1.64291736987772	2	TRINITY_DN5625_c0_g1_i1.p1,TRINITY_DN5625_c0_g1_i3.p1	response to inorganic substance	BP	Any process that results in a change in state or activity of a cell or an organism (in terms of movement, secretion, enzyme production, gene expression, etc.) as a result of an inorganic substance stimulus.
Response To Oxygen Radical	GO:0000305	0.0058036840777189	0.0304693414080242	0.303779434551183	0.948688711516534	1.64291736987772	2	TRINITY_DN5625_c0_g1_i1.p1,TRINITY_DN5625_c0_g1_i3.p1	response to oxygen radical	BP	Any process that results in a change in state or activity of a cell or an organism (in terms of movement, secretion, enzyme production, gene expression, etc.) as a result of an oxygen radical stimulus. An oxygen radical is any oxygen species that carries a free electron; examples include hydroxyl radicals and the superoxide anion.
Response To Oxygen-Containing Compound	GO:1901700	0.0058036840777189	0.0304693414080242	0.303779434551183	0.948688711516534	1.64291736987772	2	TRINITY_DN5625_c0_g1_i1.p1,TRINITY_DN5625_c0_g1_i3.p1	response to oxygen-containing compound	BP	NA
Response To Reactive Oxygen Species	GO:0000302	0.0058036840777189	0.0304693414080242	0.303779434551183	0.948688711516534	1.64291736987772	2	TRINITY_DN5625_c0_g1_i1.p1,TRINITY_DN5625_c0_g1_i3.p1	response to reactive oxygen species	BP	Any process that results in a change in state or activity of a cell or an organism (in terms of movement, secretion, enzyme production, gene expression, etc.) as a result of a reactive oxygen species stimulus. Reactive oxygen species include singlet oxygen, superoxide, and oxygen free radicals.
Response To Superoxide	GO:0000303	0.0058036840777189	0.0304693414080242	0.303779434551183	0.948688711516534	1.64291736987772	2	TRINITY_DN5625_c0_g1_i1.p1,TRINITY_DN5625_c0_g1_i3.p1	response to superoxide	BP	Any process that results in a change in state or activity of a cell or an organism (in terms of movement, secretion, enzyme production, gene expression, etc.) as a result of a superoxide stimulus. Superoxide is the anion, oxygen-, formed by addition of one electron to dioxygen (O2) or any compound containing the superoxide anion.
Ribonucleoside Triphosphate Biosynthetic Process	GO:0009201	0.00186397230942862	0.015350251877198	0.45505986738723	-0.731354287722092	-1.79606320573016	12	TRINITY_DN10931_c1_g2_i9.p1,TRINITY_DN10931_c1_g2_i6.p1,TRINITY_DN10931_c1_g2_i5.p2,TRINITY_DN10931_c1_g2_i3.p2,TRINITY_DN10931_c1_g2_i1.p4,TRINITY_DN33880_c0_g1_i6.p2,TRINITY_DN33880_c0_g1_i6.p1,TRINITY_DN33880_c0_g1_i3.p2,TRINITY_DN33880_c0_g1_i3.p1	ribonucleoside triphosphate biosynthetic process	BP	The chemical reactions and pathways resulting in the formation of a ribonucleoside triphosphate, a compound consisting of a nucleobase linked to a ribose sugar esterified with triphosphate on the sugar.
Ribonucleoside Triphosphate Metabolic Process	GO:0009199	0.00186397230942862	0.015350251877198	0.45505986738723	-0.731354287722092	-1.79606320573016	12	TRINITY_DN10931_c1_g2_i9.p1,TRINITY_DN10931_c1_g2_i6.p1,TRINITY_DN10931_c1_g2_i5.p2,TRINITY_DN10931_c1_g2_i3.p2,TRINITY_DN10931_c1_g2_i1.p4,TRINITY_DN33880_c0_g1_i6.p2,TRINITY_DN33880_c0_g1_i6.p1,TRINITY_DN33880_c0_g1_i3.p2,TRINITY_DN33880_c0_g1_i3.p1	ribonucleoside triphosphate metabolic process	BP	The chemical reactions and pathways involving a ribonucleoside triphosphate, a compound consisting of a nucleobase linked to a ribose sugar esterified with triphosphate on the sugar.
Ribonucleotide Biosynthetic Process	GO:0009260	0.00184102230885857	0.015350251877198	0.354819512103747	-0.714577454190567	-1.78354318530727	13	TRINITY_DN10931_c1_g2_i9.p1,TRINITY_DN10931_c1_g2_i6.p1,TRINITY_DN10931_c1_g2_i5.p2,TRINITY_DN10931_c1_g2_i3.p2,TRINITY_DN10931_c1_g2_i1.p4,TRINITY_DN33880_c0_g1_i6.p2,TRINITY_DN33880_c0_g1_i6.p1,TRINITY_DN33880_c0_g1_i3.p2,TRINITY_DN33880_c0_g1_i3.p1	ribonucleotide biosynthetic process	BP	The chemical reactions and pathways resulting in the formation of a ribonucleotide, a compound consisting of ribonucleoside (a base linked to a ribose sugar) esterified with a phosphate group at either the 3' or 5'-hydroxyl group of the sugar.
Ribonucleotide Metabolic Process	GO:0009259	0.000471340538661677	0.00783603645525038	0.49849310876659	-0.649949090001599	-1.80409049461528	25	TRINITY_DN10931_c1_g2_i9.p1,TRINITY_DN10931_c1_g2_i6.p1,TRINITY_DN10931_c1_g2_i5.p2,TRINITY_DN10931_c1_g2_i3.p2,TRINITY_DN10931_c1_g2_i1.p4,TRINITY_DN30833_c0_g1_i1.p1,TRINITY_DN43947_c0_g1_i1.p1,TRINITY_DN5935_c4_g1_i10.p1,TRINITY_DN119976_c10_g1_i1.p1,TRINITY_DN5935_c4_g2_i1.p1,TRINITY_DN33880_c0_g1_i6.p2,TRINITY_DN33880_c0_g1_i6.p1,TRINITY_DN33880_c0_g1_i3.p2,TRINITY_DN33880_c0_g1_i3.p1,TRINIT…	ribonucleotide metabolic process	BP	The chemical reactions and pathways involving a ribonucleotide, a compound consisting of ribonucleoside (a base linked to a ribose sugar) esterified with a phosphate group at either the 3' or 5'-hydroxyl group of the sugar.
Ribose Phosphate Biosynthetic Process	GO:0046390	0.00184102230885857	0.015350251877198	0.354819512103747	-0.714577454190567	-1.78354318530727	13	TRINITY_DN10931_c1_g2_i9.p1,TRINITY_DN10931_c1_g2_i6.p1,TRINITY_DN10931_c1_g2_i5.p2,TRINITY_DN10931_c1_g2_i3.p2,TRINITY_DN10931_c1_g2_i1.p4,TRINITY_DN33880_c0_g1_i6.p2,TRINITY_DN33880_c0_g1_i6.p1,TRINITY_DN33880_c0_g1_i3.p2,TRINITY_DN33880_c0_g1_i3.p1	ribose phosphate biosynthetic process	BP	The chemical reactions and pathways resulting in the formation of ribose phosphate, any phosphorylated ribose sugar.
Ribose Phosphate Metabolic Process	GO:0019693	0.000471340538661677	0.00783603645525038	0.49849310876659	-0.649949090001599	-1.80409049461528	25	TRINITY_DN10931_c1_g2_i9.p1,TRINITY_DN10931_c1_g2_i6.p1,TRINITY_DN10931_c1_g2_i5.p2,TRINITY_DN10931_c1_g2_i3.p2,TRINITY_DN10931_c1_g2_i1.p4,TRINITY_DN30833_c0_g1_i1.p1,TRINITY_DN43947_c0_g1_i1.p1,TRINITY_DN5935_c4_g1_i10.p1,TRINITY_DN119976_c10_g1_i1.p1,TRINITY_DN5935_c4_g2_i1.p1,TRINITY_DN33880_c0_g1_i6.p2,TRINITY_DN33880_c0_g1_i6.p1,TRINITY_DN33880_c0_g1_i3.p2,TRINITY_DN33880_c0_g1_i3.p1,TRINIT…	ribose phosphate metabolic process	BP	The chemical reactions and pathways involving ribose phosphate, any phosphorylated ribose sugar.
Sulfur Compound Biosynthetic Process	GO:0044272	0.00718546637744035	0.0329540354551575	0.198584486969905	-0.852571428571429	-1.61344708788956	4	TRINITY_DN4936_c0_g1_i4.p1,TRINITY_DN4936_c0_g1_i5.p1,TRINITY_DN4936_c0_g1_i2.p1,TRINITY_DN4936_c0_g1_i8.p1	sulfur compound biosynthetic process	BP	The chemical reactions and pathways resulting in the formation of compounds that contain sulfur, such as the amino acids methionine and cysteine or the tripeptide glutathione.
Sulfur Compound Metabolic Process	GO:0006790	0.00718546637744035	0.0329540354551575	0.198584486969905	-0.852571428571429	-1.61344708788956	4	TRINITY_DN4936_c0_g1_i4.p1,TRINITY_DN4936_c0_g1_i5.p1,TRINITY_DN4936_c0_g1_i2.p1,TRINITY_DN4936_c0_g1_i8.p1	sulfur compound metabolic process	BP	The chemical reactions and pathways involving the nonmetallic element sulfur or compounds that contain sulfur, such as the amino acids methionine and cysteine or the tripeptide glutathione.
Superoxide Metabolic Process	GO:0006801	0.0058036840777189	0.0304693414080242	0.303779434551183	0.948688711516534	1.64291736987772	2	TRINITY_DN5625_c0_g1_i1.p1,TRINITY_DN5625_c0_g1_i3.p1	superoxide metabolic process	BP	The chemical reactions and pathways involving superoxide, the superoxide anion O2- (superoxide free radical), or any compound containing this species.
Terpenoid Biosynthetic Process	GO:0016114	0.0123234916559692	0.0498133498145859	0.146922135732098	-0.800920843548391	-1.60631569797919	5	TRINITY_DN4936_c0_g1_i4.p1,TRINITY_DN4936_c0_g1_i5.p1,TRINITY_DN4936_c0_g1_i2.p1,TRINITY_DN4936_c0_g1_i8.p1	terpenoid biosynthetic process	BP	The chemical reactions and pathways resulting in the formation of terpenoids, any member of a class of compounds characterized by an isoprenoid chemical structure.
Terpenoid Metabolic Process	GO:0006721	0.0123234916559692	0.0498133498145859	0.146922135732098	-0.800920843548391	-1.60631569797919	5	TRINITY_DN4936_c0_g1_i4.p1,TRINITY_DN4936_c0_g1_i5.p1,TRINITY_DN4936_c0_g1_i2.p1,TRINITY_DN4936_c0_g1_i8.p1	terpenoid metabolic process	BP	The chemical reactions and pathways involving terpenoids, any member of a class of compounds characterized by an isoprenoid chemical structure and including derivatives with various functional groups.
Thiamine Biosynthetic Process	GO:0009228	0.00718546637744035	0.0329540354551575	0.198584486969905	-0.852571428571429	-1.61344708788956	4	TRINITY_DN4936_c0_g1_i4.p1,TRINITY_DN4936_c0_g1_i5.p1,TRINITY_DN4936_c0_g1_i2.p1,TRINITY_DN4936_c0_g1_i8.p1	thiamine biosynthetic process	BP	The chemical reactions and pathways resulting in the formation of thiamine (vitamin B1), a water soluble vitamin present in fresh vegetables and meats, especially liver.
Thiamine Metabolic Process	GO:0006772	0.00718546637744035	0.0329540354551575	0.198584486969905	-0.852571428571429	-1.61344708788956	4	TRINITY_DN4936_c0_g1_i4.p1,TRINITY_DN4936_c0_g1_i5.p1,TRINITY_DN4936_c0_g1_i2.p1,TRINITY_DN4936_c0_g1_i8.p1	thiamine metabolic process	BP	The chemical reactions and pathways involving thiamine (vitamin B1), a water soluble vitamin present in fresh vegetables and meats, especially liver.
Thiamine-Containing Compound Biosynthetic Process	GO:0042724	0.00718546637744035	0.0329540354551575	0.198584486969905	-0.852571428571429	-1.61344708788956	4	TRINITY_DN4936_c0_g1_i4.p1,TRINITY_DN4936_c0_g1_i5.p1,TRINITY_DN4936_c0_g1_i2.p1,TRINITY_DN4936_c0_g1_i8.p1	thiamine-containing compound biosynthetic process	BP	The chemical reactions and pathways resulting in the formation of thiamine (vitamin B1), and related compounds.
Thiamine-Containing Compound Metabolic Process	GO:0042723	0.00718546637744035	0.0329540354551575	0.198584486969905	-0.852571428571429	-1.61344708788956	4	TRINITY_DN4936_c0_g1_i4.p1,TRINITY_DN4936_c0_g1_i5.p1,TRINITY_DN4936_c0_g1_i2.p1,TRINITY_DN4936_c0_g1_i8.p1	thiamine-containing compound metabolic process	BP	The chemical reactions and pathways involving thiamine (vitamin B1), and compounds derived from it.
Transmembrane Transport	GO:0055085	0.00150086745535915	0.015350251877198	0.45505986738723	-0.507228995323474	-1.55528253495048	77	TRINITY_DN33880_c0_g1_i6.p12,TRINITY_DN33880_c0_g1_i6.p11,TRINITY_DN33880_c0_g1_i3.p12,TRINITY_DN33880_c0_g1_i3.p11,TRINITY_DN105389_c0_g1_i2.p1,TRINITY_DN105389_c0_g1_i1.p1,TRINITY_DN13408_c0_g2_i1.p1,TRINITY_DN13408_c0_g1_i1.p1,TRINITY_DN10931_c1_g2_i9.p1,TRINITY_DN10931_c1_g2_i6.p1,TRINITY_DN10931_c1_g2_i5.p2,TRINITY_DN10931_c1_g2_i3.p2,TRINITY_DN10931_c1_g2_i1.p4,TRINITY_DN57828_c0_g1_i1.p1,T…	transmembrane transport	BP	The process in which a solute is transported across a lipid bilayer, from one side of a membrane to the other.
Transport	GO:0006810	0.0036996300369963	0.0268391342683913	0.238352921646911	-0.471735109140516	-1.46251456642584	95	TRINITY_DN33880_c0_g1_i6.p12,TRINITY_DN33880_c0_g1_i6.p11,TRINITY_DN33880_c0_g1_i3.p12,TRINITY_DN33880_c0_g1_i3.p11,TRINITY_DN105389_c0_g1_i2.p1,TRINITY_DN105389_c0_g1_i1.p1,TRINITY_DN13408_c0_g2_i1.p1,TRINITY_DN13408_c0_g1_i1.p1,TRINITY_DN10931_c1_g2_i9.p1,TRINITY_DN10931_c1_g2_i6.p1,TRINITY_DN10931_c1_g2_i5.p2,TRINITY_DN10931_c1_g2_i3.p2,TRINITY_DN10931_c1_g2_i1.p4,TRINITY_DN57828_c0_g1_i1.p1,T…	transport	BP	The directed movement of substances (such as macromolecules, small molecules, ions) or cellular components (such as complexes and organelles) into, out of or within a cell, or between cells, or within a multicellular organism by means of some agent such as a transporter or a transporter complex, a pore or a motor protein.
Trna Aminoacylation For Protein Translation	GO:0006418	0.0116918844566713	0.0485943947730399	0.354819512103747	0.567795447146892	1.84259647506297	8	TRINITY_DN11383_c0_g1_i1.p1,TRINITY_DN11383_c0_g2_i1.p1,TRINITY_DN45289_c0_g1_i2.p2,TRINITY_DN45289_c0_g1_i3.p2,TRINITY_DN45289_c0_g1_i4.p2,TRINITY_DN45289_c0_g1_i7.p2,TRINITY_DN45289_c0_g2_i1.p2	tRNA aminoacylation for protein translation	BP	The synthesis of aminoacyl tRNA by the formation of an ester bond between the 3'-hydroxyl group of the most 3' adenosine of the tRNA and the alpha carboxylic acid group of an amino acid, to be used in ribosome-mediated polypeptide synthesis.
Trna Aminoacylation	GO:0043039	0.0116918844566713	0.0485943947730399	0.354819512103747	0.567795447146892	1.84259647506297	8	TRINITY_DN11383_c0_g1_i1.p1,TRINITY_DN11383_c0_g2_i1.p1,TRINITY_DN45289_c0_g1_i2.p2,TRINITY_DN45289_c0_g1_i3.p2,TRINITY_DN45289_c0_g1_i4.p2,TRINITY_DN45289_c0_g1_i7.p2,TRINITY_DN45289_c0_g2_i1.p2	tRNA aminoacylation	BP	The chemical reactions and pathways by which the various amino acids become bonded to their corresponding tRNAs. The most common route for synthesis of aminoacyl tRNA is by the formation of an ester bond between the 3'-hydroxyl group of the most 3' adenosine of the tRNA and the alpha carboxylic acid group of an amino acid, usually catalyzed by the cognate aminoacyl-tRNA ligase. A given aminoacyl-…
Viral Entry Into Host Cell	GO:0046718	1.41701519430159E-05	0.000471157552105277	0.593325476396405	-0.912943871706758	-1.91624064709371	6	TRINITY_DN4192_c2_g1_i4.p1,TRINITY_DN4192_c2_g1_i6.p1,TRINITY_DN4192_c2_g1_i5.p1,TRINITY_DN4192_c2_g1_i3.p1,TRINITY_DN4192_c2_g1_i2.p1,TRINITY_DN4192_c2_g1_i1.p1	viral entry into host cell	BP	The process that occurs after viral attachment by which a virus, or viral nucleic acid, breaches the plasma membrane or cell envelope and enters the host cell. The process ends when the viral nucleic acid is released into the host cell cytoplasm.
Viral Life Cycle	GO:0019058	1.41701519430159E-05	0.000471157552105277	0.593325476396405	-0.912943871706758	-1.91624064709371	6	TRINITY_DN4192_c2_g1_i4.p1,TRINITY_DN4192_c2_g1_i6.p1,TRINITY_DN4192_c2_g1_i5.p1,TRINITY_DN4192_c2_g1_i3.p1,TRINITY_DN4192_c2_g1_i2.p1,TRINITY_DN4192_c2_g1_i1.p1	viral life cycle	BP	A set of processes which all viruses follow to ensure survival; includes attachment and entry of the virus particle, decoding of genome information, translation of viral mRNA by host ribosomes, genome replication, and assembly and release of viral particles containing the genome.
Viral Process	GO:0016032	1.41701519430159E-05	0.000471157552105277	0.593325476396405	-0.912943871706758	-1.91624064709371	6	TRINITY_DN4192_c2_g1_i4.p1,TRINITY_DN4192_c2_g1_i6.p1,TRINITY_DN4192_c2_g1_i5.p1,TRINITY_DN4192_c2_g1_i3.p1,TRINITY_DN4192_c2_g1_i2.p1,TRINITY_DN4192_c2_g1_i1.p1	viral process	BP	A multi-organism process in which a virus is a participant. The other participant is the host. Includes infection of a host cell, replication of the viral genome, and assembly of progeny virus particles. In some cases the viral genetic material may integrate into the host genome and only subsequently, under particular circumstances, 'complete' its life cycle.
Vitamin Biosynthetic Process	GO:0009110	0.00718546637744035	0.0329540354551575	0.198584486969905	-0.852571428571429	-1.61344708788956	4	TRINITY_DN4936_c0_g1_i4.p1,TRINITY_DN4936_c0_g1_i5.p1,TRINITY_DN4936_c0_g1_i2.p1,TRINITY_DN4936_c0_g1_i8.p1	vitamin biosynthetic process	BP	The chemical reactions and pathways resulting in the formation of a vitamin, one of a number of unrelated organic substances that occur in many foods in small amounts and that are necessary in trace amounts for the normal metabolic functioning of the body.
Vitamin Metabolic Process	GO:0006766	0.00718546637744035	0.0329540354551575	0.198584486969905	-0.852571428571429	-1.61344708788956	4	TRINITY_DN4936_c0_g1_i4.p1,TRINITY_DN4936_c0_g1_i5.p1,TRINITY_DN4936_c0_g1_i2.p1,TRINITY_DN4936_c0_g1_i8.p1	vitamin metabolic process	BP	The chemical reactions and pathways involving vitamins. Vitamin is a general term for a number of unrelated organic substances that occur in many foods in small amounts and that are necessary in trace amounts for the normal metabolic functioning of the body. Vitamins may be water-soluble or fat-soluble and usually serve as components of coenzyme systems.
Water-Soluble Vitamin Biosynthetic Process	GO:0042364	0.00718546637744035	0.0329540354551575	0.198584486969905	-0.852571428571429	-1.61344708788956	4	TRINITY_DN4936_c0_g1_i4.p1,TRINITY_DN4936_c0_g1_i5.p1,TRINITY_DN4936_c0_g1_i2.p1,TRINITY_DN4936_c0_g1_i8.p1	water-soluble vitamin biosynthetic process	BP	The chemical reactions and pathways resulting in the formation of any of a diverse group of vitamins that are soluble in water.
Water-Soluble Vitamin Metabolic Process	GO:0006767	0.00718546637744035	0.0329540354551575	0.198584486969905	-0.852571428571429	-1.61344708788956	4	TRINITY_DN4936_c0_g1_i4.p1,TRINITY_DN4936_c0_g1_i5.p1,TRINITY_DN4936_c0_g1_i2.p1,TRINITY_DN4936_c0_g1_i8.p1	water-soluble vitamin metabolic process	BP	The chemical reactions and pathways involving any of a diverse group of vitamins that are soluble in water.
