# Supplementary material for: Cellular heterogeneity in metabolism and associated microbiome of a non-model phytoflagellate
Source: ISME J. 2025 Mar 9;19(1):wraf046. doi: 10.1093/ismejo/wraf046 (PMC11973420; doi:10.1093/ismejo/wraf046)
Supplement: Supplement_Tables_wraf046 [file supplement_tables_wraf046.zip › Supplement_Tables_wraf046/supplementary-table-2.csv]

Cluster	Good	High	Very.high
Fast-growing	10777	21909	5732
Slow-growing	10590	21534	5668
Cryptic	3177	8531	3264
Total (Union)	12342	24734	6188
