# Supplementary material for: Cellular heterogeneity in metabolism and associated microbiome of a non-model phytoflagellate
Source: ISME J. 2025 Mar 9;19(1):wraf046. doi: 10.1093/ismejo/wraf046 (PMC11973420; doi:10.1093/ismejo/wraf046)
Supplement: Supplement_Tables_wraf046 [file supplement_tables_wraf046.zip › Supplement_Tables_wraf046/supplementary-table-1.csv]

Cluster	Small	Medium	Large
Fast-growing	15885	20122	8919
Slow-growing	16014	19626	8577
Cryptic	6604	9500	3812
Total (Union)	18616	21694	9225
