# Supplementary material for: Cellular heterogeneity in metabolism and associated microbiome of a non-model phytoflagellate
Source: ISME J. 2025 Mar 9;19(1):wraf046. doi: 10.1093/ismejo/wraf046 (PMC11973420; doi:10.1093/ismejo/wraf046)
Supplement: Supplement_Tables_wraf046 [file supplement_tables_wraf046.zip › Supplement_Tables_wraf046/supplementary-table-4.csv]

pathway	go_id	pval	padj	log2err	ES	NES	size	leadingEdge	Term	Ontology	Definition
'De Novo' Pyrimidine Nucleobase Biosynthetic Process	GO:0006207	0.0062111801242236	0.0350310559006211	0.318279675040437	0.946859903381642	1.55268606909351	2	TRINITY_DN13609_c0_g1_i2.p1,TRINITY_DN13609_c0_g1_i6.p1	'de novo' pyrimidine nucleobase biosynthetic process	BP	The chemical reactions and pathways resulting in the formation of pyrimidine nucleobases, 1,3-diazine, organic nitrogenous bases, beginning with the synthesis of a pyrimidine ring from simpler precursors.
'De Novo' Ump Biosynthetic Process	GO:0044205	0.0062111801242236	0.0350310559006211	0.318279675040437	0.946859903381642	1.55268606909351	2	TRINITY_DN13609_c0_g1_i2.p1,TRINITY_DN13609_c0_g1_i6.p1	'de novo' UMP biosynthetic process	BP	The chemical reactions and pathways resulting in the formation of UMP, uridine monophosphate, starting with the synthesis of (S)-dihydroorotate from bicarbonate; UMP biosynthesis may either occur via reduction by quinone, NAD+ or oxygen.
Adp Metabolic Process	GO:0046031	0.00769546480607429	0.0361686845885492	0.166521148019972	-0.671043677683888	-1.55088799536846	13	TRINITY_DN119976_c10_g1_i1.p1,TRINITY_DN54546_c2_g1_i3.p1,TRINITY_DN56146_c1_g1_i1.p1,TRINITY_DN5935_c4_g2_i1.p1,TRINITY_DN46225_c0_g1_i1.p1,TRINITY_DN54546_c2_g1_i1.p1,TRINITY_DN5935_c4_g1_i10.p1,TRINITY_DN119976_c10_g2_i1.p1	ADP metabolic process	BP	The chemical reactions and pathways involving ADP, adenosine 5'-diphosphate.
Aerobic Respiration	GO:0009060	0.0050728548300054	0.0350310559006211	0.211070537868325	-0.758819166653463	-1.6085353717715	8	TRINITY_DN9669_c0_g1_i8.p1,TRINITY_DN9669_c0_g1_i14.p1,TRINITY_DN4766_c4_g2_i1.p1,TRINITY_DN3855_c0_g2_i23.p1	aerobic respiration	BP	The enzymatic release of energy from inorganic and organic compounds (especially carbohydrates and fats) which requires oxygen as the terminal electron acceptor.
Atp Biosynthetic Process	GO:0006754	0.000994154696080423	0.00858219258044937	0.45505986738723	-0.775487425993991	-1.71381981438156	10	TRINITY_DN10931_c1_g2_i9.p1,TRINITY_DN10931_c1_g2_i6.p1,TRINITY_DN10931_c1_g2_i5.p2,TRINITY_DN10931_c1_g2_i3.p2,TRINITY_DN10931_c1_g2_i1.p4,TRINITY_DN355_c1_g2_i1.p1	ATP biosynthetic process	BP	The chemical reactions and pathways resulting in the formation of ATP, adenosine 5'-triphosphate, a universally important coenzyme and enzyme regulator.
Atp Generation From Adp	GO:0006757	0.00769546480607429	0.0361686845885492	0.166521148019972	-0.671043677683888	-1.55088799536846	13	TRINITY_DN119976_c10_g1_i1.p1,TRINITY_DN54546_c2_g1_i3.p1,TRINITY_DN56146_c1_g1_i1.p1,TRINITY_DN5935_c4_g2_i1.p1,TRINITY_DN46225_c0_g1_i1.p1,TRINITY_DN54546_c2_g1_i1.p1,TRINITY_DN5935_c4_g1_i10.p1,TRINITY_DN119976_c10_g2_i1.p1	ATP generation from ADP	BP	The process of introducing a phosphate group into ADP, adenosine diphosphate, to produce ATP.
Atp Metabolic Process	GO:0046034	1.63720374648028E-06	7.69485760845731E-05	0.643551836150722	-0.722465930797676	-1.83780801357381	27	TRINITY_DN545_c17_g1_i1.p1,TRINITY_DN119976_c10_g1_i1.p1,TRINITY_DN378_c8_g1_i3.p2,TRINITY_DN378_c8_g1_i2.p1,TRINITY_DN10931_c1_g2_i9.p1,TRINITY_DN10931_c1_g2_i6.p1,TRINITY_DN10931_c1_g2_i5.p2,TRINITY_DN10931_c1_g2_i3.p2,TRINITY_DN10931_c1_g2_i1.p4,TRINITY_DN54546_c2_g1_i3.p1,TRINITY_DN56146_c1_g1_i1.p1,TRINITY_DN355_c1_g2_i1.p1,TRINITY_DN90943_c10_g2_i1.p1,TRINITY_DN5935_c4_g2_i1.p1,TRINITY_DN46…	ATP metabolic process	BP	The chemical reactions and pathways involving ATP, adenosine triphosphate, a universally important coenzyme and enzyme regulator.
Atp Synthesis Coupled Electron Transport	GO:0042773	0.00036572918961482	0.00773517236035344	0.49849310876659	-0.94842868654311	-1.59733304009928	3	TRINITY_DN378_c8_g1_i3.p2,TRINITY_DN378_c8_g1_i2.p1,TRINITY_DN90943_c10_g2_i1.p1	ATP synthesis coupled electron transport	BP	The transfer of electrons through a series of electron donors and acceptors, generating energy that is ultimately used for synthesis of ATP.
Biological Process Involved In Interaction With Host	GO:0051701	3.5832746630758E-10	1.89465647810133E-08	0.814035837847908	-0.982229402261712	-1.95676346829026	6	TRINITY_DN4192_c2_g1_i4.p1,TRINITY_DN4192_c2_g1_i6.p1,TRINITY_DN4192_c2_g1_i5.p1,TRINITY_DN4192_c2_g1_i3.p1,TRINITY_DN4192_c2_g1_i2.p1,TRINITY_DN4192_c2_g1_i1.p1	biological process involved in interaction with host	BP	An interaction between two organisms living together in more or less intimate association. The term host is used for the larger (macro) of the two members of a symbiosis; the various forms of symbiosis include parasitism, commensalism and mutualism.
Biological Process Involved In Interspecies Interaction Between Organisms	GO:0044419	3.5832746630758E-10	1.89465647810133E-08	0.814035837847908	-0.982229402261712	-1.95676346829026	6	TRINITY_DN4192_c2_g1_i4.p1,TRINITY_DN4192_c2_g1_i6.p1,TRINITY_DN4192_c2_g1_i5.p1,TRINITY_DN4192_c2_g1_i3.p1,TRINITY_DN4192_c2_g1_i2.p1,TRINITY_DN4192_c2_g1_i1.p1	biological process involved in interspecies interaction between organisms	BP	Any process evolved to enable an interaction with an organism of a different species.
Biological Process Involved In Symbiotic Interaction	GO:0044403	3.5832746630758E-10	1.89465647810133E-08	0.814035837847908	-0.982229402261712	-1.95676346829026	6	TRINITY_DN4192_c2_g1_i4.p1,TRINITY_DN4192_c2_g1_i6.p1,TRINITY_DN4192_c2_g1_i5.p1,TRINITY_DN4192_c2_g1_i3.p1,TRINITY_DN4192_c2_g1_i2.p1,TRINITY_DN4192_c2_g1_i1.p1	biological process involved in symbiotic interaction	BP	A process carried out by gene products in an organism that enable the organism to engage in a symbiotic relationship, a more or less intimate association, with another organism. The various forms of symbiosis include parasitism, in which the association is disadvantageous or destructive to one of the organisms; mutualism, in which the association is advantageous, or often necessary to one or both…
Carbohydrate Biosynthetic Process	GO:0016051	0.005526218838266	0.0350310559006211	0.215782858966574	-0.870967741935484	-1.57830225093399	4	TRINITY_DN4620_c19_g1_i1.p1,TRINITY_DN5935_c4_g2_i1.p1,TRINITY_DN46225_c0_g1_i1.p1,TRINITY_DN5935_c4_g1_i10.p1	carbohydrate biosynthetic process	BP	The chemical reactions and pathways resulting in the formation of carbohydrates, any of a group of organic compounds based of the general formula Cx(H2O)y.
Carbohydrate Catabolic Process	GO:0016052	0.00769546480607429	0.0361686845885492	0.166521148019972	-0.671043677683888	-1.55088799536846	13	TRINITY_DN119976_c10_g1_i1.p1,TRINITY_DN54546_c2_g1_i3.p1,TRINITY_DN56146_c1_g1_i1.p1,TRINITY_DN5935_c4_g2_i1.p1,TRINITY_DN46225_c0_g1_i1.p1,TRINITY_DN54546_c2_g1_i1.p1,TRINITY_DN5935_c4_g1_i10.p1,TRINITY_DN119976_c10_g2_i1.p1	carbohydrate catabolic process	BP	The chemical reactions and pathways resulting in the breakdown of carbohydrates, any of a group of organic compounds based of the general formula Cx(H2O)y.
Carbohydrate Derivative Metabolic Process	GO:1901135	0.00530530530530531	0.0350310559006211	0.198584486969905	-0.564603239291666	-1.45505600324879	31	TRINITY_DN119976_c10_g1_i1.p1,TRINITY_DN10931_c1_g2_i9.p1,TRINITY_DN10931_c1_g2_i6.p1,TRINITY_DN10931_c1_g2_i5.p2,TRINITY_DN10931_c1_g2_i3.p2,TRINITY_DN10931_c1_g2_i1.p4,TRINITY_DN54546_c2_g1_i3.p1,TRINITY_DN56146_c1_g1_i1.p1,TRINITY_DN355_c1_g2_i1.p1,TRINITY_DN56540_c0_g1_i1.p1,TRINITY_DN5935_c4_g2_i1.p1,TRINITY_DN46225_c0_g1_i1.p1,TRINITY_DN54546_c2_g1_i1.p1,TRINITY_DN5935_c4_g1_i10.p1	carbohydrate derivative metabolic process	BP	NA
Cellular Respiration	GO:0045333	7.3823342595149E-05	0.002602272826479	0.538434096309916	-0.759510638107957	-1.81448120998631	16	TRINITY_DN378_c8_g1_i3.p2,TRINITY_DN378_c8_g1_i2.p1,TRINITY_DN90943_c10_g2_i1.p1,TRINITY_DN9669_c0_g1_i8.p1,TRINITY_DN9669_c0_g1_i14.p1,TRINITY_DN4766_c4_g2_i1.p1,TRINITY_DN10931_c1_g2_i7.p4,TRINITY_DN10931_c1_g2_i1.p8,TRINITY_DN10931_c1_g1_i6.p7,TRINITY_DN10931_c1_g1_i5.p7,TRINITY_DN10931_c1_g1_i3.p6,TRINITY_DN10931_c1_g1_i11.p1	cellular respiration	BP	The enzymatic release of energy from inorganic and organic compounds (especially carbohydrates and fats) which either requires oxygen (aerobic respiration) or does not (anaerobic respiration).
Cellular Response To Dna Damage Stimulus	GO:0006974	0.00276831345826235	0.0205437998744732	0.285313392143872	-0.769747817662392	-1.66734634928668	9	TRINITY_DN2765_c1_g1_i6.p1,TRINITY_DN2765_c1_g1_i5.p1,TRINITY_DN105438_c2_g2_i1.p1,TRINITY_DN4355_c18_g1_i1.p1,TRINITY_DN2765_c1_g1_i1.p1,TRINITY_DN55431_c4_g1_i1.p1	cellular response to DNA damage stimulus	BP	Any process that results in a change in state or activity of a cell (in terms of movement, secretion, enzyme production, gene expression, etc.) as a result of a stimulus indicating damage to its DNA from environmental insults or errors during metabolism.
Cellular Response To Stress	GO:0033554	0.00197731293578936	0.015665100156651	0.335068558717014	-0.744608052781695	-1.67205586196169	11	TRINITY_DN2765_c1_g1_i6.p1,TRINITY_DN2765_c1_g1_i5.p1,TRINITY_DN105438_c2_g2_i1.p1,TRINITY_DN4355_c18_g1_i1.p1,TRINITY_DN2765_c1_g1_i1.p1,TRINITY_DN55431_c4_g1_i1.p1	cellular response to stress	BP	Any process that results in a change in state or activity of a cell (in terms of movement, secretion, enzyme production, gene expression, etc.) as a result of a stimulus indicating the organism is under stress. The stress is usually, but not necessarily, exogenous (e.g. temperature, humidity, ionizing radiation).
Dna Repair	GO:0006281	0.000571468989297654	0.00858219258044937	0.477270815362862	-0.788205399667327	-1.74192641488796	10	TRINITY_DN2765_c1_g1_i6.p1,TRINITY_DN2765_c1_g1_i5.p1,TRINITY_DN105438_c2_g2_i1.p1,TRINITY_DN4355_c18_g1_i1.p1,TRINITY_DN2765_c1_g1_i1.p1,TRINITY_DN55431_c4_g1_i1.p1	DNA repair	BP	The process of restoring DNA after damage. Genomes are subject to damage by chemical and physical agents in the environment (e.g. UV and ionizing radiations, chemical mutagens, fungal and bacterial toxins, etc.) and by free radicals or alkylating agents endogenously generated in metabolism. DNA is also damaged because of errors during its replication. A variety of different DNA repair pathways ha…
Electron Transport Chain	GO:0022900	0.00091514845390308	0.00858219258044937	0.477270815362862	-0.64798111974512	-1.61313321611483	22	TRINITY_DN378_c8_g1_i3.p2,TRINITY_DN378_c8_g1_i2.p1,TRINITY_DN3490_c3_g2_i1.p2,TRINITY_DN90943_c10_g2_i1.p1,TRINITY_DN9669_c0_g1_i8.p1,TRINITY_DN9669_c0_g1_i14.p1,TRINITY_DN9669_c0_g2_i13.p1,TRINITY_DN4766_c4_g2_i1.p1,TRINITY_DN137383_c3_g1_i2.p1,TRINITY_DN54970_c0_g1_i6.p2,TRINITY_DN54970_c0_g1_i3.p2,TRINITY_DN54970_c0_g1_i2.p1,TRINITY_DN54970_c0_g1_i5.p1,TRINITY_DN378_c8_g1_i3.p3,TRINITY_DN378_…	electron transport chain	BP	A process in which a series of electron carriers operate together to transfer electrons from donors to any of several different terminal electron acceptors.
Energy Coupled Proton Transport, Down Electrochemical Gradient	GO:0015985	0.000994154696080423	0.00858219258044937	0.45505986738723	-0.775487425993991	-1.71381981438156	10	TRINITY_DN10931_c1_g2_i9.p1,TRINITY_DN10931_c1_g2_i6.p1,TRINITY_DN10931_c1_g2_i5.p2,TRINITY_DN10931_c1_g2_i3.p2,TRINITY_DN10931_c1_g2_i1.p4,TRINITY_DN355_c1_g2_i1.p1	energy coupled proton transport, down electrochemical gradient	BP	The transport of protons across a membrane to generate an electrochemical gradient (proton-motive force) that provides energy for the synthesis of ATP or GTP.
Energy Derivation By Oxidation Of Organic Compounds	GO:0015980	0.00011060539115611	0.00359892926607959	0.538434096309916	-0.823479594897772	-1.81988204988077	10	TRINITY_DN378_c8_g1_i3.p2,TRINITY_DN378_c8_g1_i2.p1,TRINITY_DN90943_c10_g2_i1.p1,TRINITY_DN9669_c0_g1_i8.p1,TRINITY_DN9669_c0_g1_i14.p1,TRINITY_DN4766_c4_g2_i1.p1	energy derivation by oxidation of organic compounds	BP	The chemical reactions and pathways by which a cell derives energy from organic compounds; results in the oxidation of the compounds from which energy is released.
Entry Into Host	GO:0044409	3.5832746630758E-10	1.89465647810133E-08	0.814035837847908	-0.982229402261712	-1.95676346829026	6	TRINITY_DN4192_c2_g1_i4.p1,TRINITY_DN4192_c2_g1_i6.p1,TRINITY_DN4192_c2_g1_i5.p1,TRINITY_DN4192_c2_g1_i3.p1,TRINITY_DN4192_c2_g1_i2.p1,TRINITY_DN4192_c2_g1_i1.p1	entry into host	BP	Entry of a symbiont into the body, tissues, or cells of a host organism as part of the symbiont life cycle. The host is defined as the larger of the organisms involved in a symbiotic interaction.
Generation Of Precursor Metabolites And Energy	GO:0006091	5.19165103225727E-05	0.00199642580604075	0.557332238758646	-0.553541143113102	-1.51674188398832	68	TRINITY_DN545_c17_g1_i1.p1,TRINITY_DN119976_c10_g1_i1.p1,TRINITY_DN378_c8_g1_i3.p2,TRINITY_DN378_c8_g1_i2.p1,TRINITY_DN137400_c7_g1_i14.p2,TRINITY_DN137400_c7_g1_i10.p2,TRINITY_DN3490_c3_g2_i1.p2,TRINITY_DN54546_c2_g1_i3.p1,TRINITY_DN56146_c1_g1_i1.p1,TRINITY_DN91458_c1_g1_i1.p1,TRINITY_DN90943_c10_g2_i1.p1,TRINITY_DN56540_c0_g1_i1.p1,TRINITY_DN5935_c4_g2_i1.p1,TRINITY_DN9669_c0_g1_i8.p1,TRINITY_…	generation of precursor metabolites and energy	BP	The chemical reactions and pathways resulting in the formation of precursor metabolites, substances from which energy is derived, and any process involved in the liberation of energy from these substances.
Glucose Metabolic Process	GO:0006006	0.00737186988064592	0.0361686845885492	0.181914998907505	-0.825665859564165	-1.57748894043179	5	TRINITY_DN56146_c1_g1_i1.p1,TRINITY_DN5935_c4_g2_i1.p1,TRINITY_DN46225_c0_g1_i1.p1,TRINITY_DN5935_c4_g1_i10.p1,TRINITY_DN119976_c10_g2_i1.p1	glucose metabolic process	BP	The chemical reactions and pathways involving glucose, the aldohexose gluco-hexose. D-glucose is dextrorotatory and is sometimes known as dextrose; it is an important source of energy for living organisms and is found free as well as combined in homo- and hetero-oligosaccharides and polysaccharides.
Glycolytic Process	GO:0006096	0.00769546480607429	0.0361686845885492	0.166521148019972	-0.671043677683888	-1.55088799536846	13	TRINITY_DN119976_c10_g1_i1.p1,TRINITY_DN54546_c2_g1_i3.p1,TRINITY_DN56146_c1_g1_i1.p1,TRINITY_DN5935_c4_g2_i1.p1,TRINITY_DN46225_c0_g1_i1.p1,TRINITY_DN54546_c2_g1_i1.p1,TRINITY_DN5935_c4_g1_i10.p1,TRINITY_DN119976_c10_g2_i1.p1	glycolytic process	BP	The chemical reactions and pathways resulting in the breakdown of a carbohydrate into pyruvate, with the concomitant production of a small amount of ATP and the reduction of NAD(P) to NAD(P)H. Glycolysis begins with the metabolism of a carbohydrate to generate products that can enter the pathway and ends with the production of pyruvate. Pyruvate may be converted to acetyl-coenzyme A, ethanol, lac…
Hexose Metabolic Process	GO:0019318	0.00737186988064592	0.0361686845885492	0.181914998907505	-0.825665859564165	-1.57748894043179	5	TRINITY_DN56146_c1_g1_i1.p1,TRINITY_DN5935_c4_g2_i1.p1,TRINITY_DN46225_c0_g1_i1.p1,TRINITY_DN5935_c4_g1_i10.p1,TRINITY_DN119976_c10_g2_i1.p1	hexose metabolic process	BP	The chemical reactions and pathways involving a hexose, any monosaccharide with a chain of six carbon atoms in the molecule.
Hydrogen Peroxide Catabolic Process	GO:0042744	0.000761930622853141	0.00858219258044937	0.477270815362862	0.912096774193548	1.95104099004082	4	TRINITY_DN4413_c1_g3_i1.p1,TRINITY_DN29222_c0_g1_i2.p1,TRINITY_DN29222_c0_g2_i3.p1,TRINITY_DN29222_c0_g2_i4.p1	hydrogen peroxide catabolic process	BP	The chemical reactions and pathways resulting in the breakdown of hydrogen peroxide (H2O2).
Hydrogen Peroxide Metabolic Process	GO:0042743	0.000761930622853141	0.00858219258044937	0.477270815362862	0.912096774193548	1.95104099004082	4	TRINITY_DN4413_c1_g3_i1.p1,TRINITY_DN29222_c0_g1_i2.p1,TRINITY_DN29222_c0_g2_i3.p1,TRINITY_DN29222_c0_g2_i4.p1	hydrogen peroxide metabolic process	BP	The chemical reactions and pathways involving hydrogen peroxide (H2O2), a potentially harmful byproduct of aerobic cellular respiration which can cause damage to DNA.
Inorganic Cation Transmembrane Transport	GO:0098662	0.00124255613114105	0.0105120248694532	0.45505986738723	-0.551372692114439	-1.46508164865557	44	TRINITY_DN10931_c1_g2_i9.p1,TRINITY_DN10931_c1_g2_i6.p1,TRINITY_DN10931_c1_g2_i5.p2,TRINITY_DN10931_c1_g2_i3.p2,TRINITY_DN10931_c1_g2_i1.p4,TRINITY_DN355_c1_g2_i1.p1,TRINITY_DN9669_c0_g1_i8.p1,TRINITY_DN9669_c0_g1_i14.p1,TRINITY_DN9669_c0_g2_i13.p1,TRINITY_DN275_c1_g1_i7.p1,TRINITY_DN275_c1_g1_i3.p1,TRINITY_DN4766_c4_g2_i1.p1,TRINITY_DN275_c1_g1_i8.p1,TRINITY_DN275_c1_g1_i5.p1,TRINITY_DN275_c1_g1…	inorganic cation transmembrane transport	BP	A process in which an inorganic cation is transported from one side of a membrane to the other by means of some agent such as a transporter or pore.
Inorganic Ion Transmembrane Transport	GO:0098660	0.0024997500249975	0.0192253501922535	0.291090917251384	-0.539531815938183	-1.43616828797448	45	TRINITY_DN10931_c1_g2_i9.p1,TRINITY_DN10931_c1_g2_i6.p1,TRINITY_DN10931_c1_g2_i5.p2,TRINITY_DN10931_c1_g2_i3.p2,TRINITY_DN10931_c1_g2_i1.p4,TRINITY_DN355_c1_g2_i1.p1,TRINITY_DN9669_c0_g1_i8.p1,TRINITY_DN9669_c0_g1_i14.p1,TRINITY_DN9669_c0_g2_i13.p1,TRINITY_DN275_c1_g1_i7.p1,TRINITY_DN275_c1_g1_i3.p1,TRINITY_DN4766_c4_g2_i1.p1,TRINITY_DN275_c1_g1_i8.p1,TRINITY_DN275_c1_g1_i5.p1,TRINITY_DN275_c1_g1…	inorganic ion transmembrane transport	BP	The process in which an inorganic ion is transported across a membrane.
Mitochondrial Atp Synthesis Coupled Electron Transport	GO:0042775	0.000430203669524934	0.00827164328222942	0.49849310876659	-0.987117552334944	-1.51032919836174	2	TRINITY_DN378_c8_g1_i3.p2,TRINITY_DN378_c8_g1_i2.p1	mitochondrial ATP synthesis coupled electron transport	BP	The transfer of electrons through a series of electron donors and acceptors, generating energy that is ultimately used for synthesis of ATP, as it occurs in the mitochondrial inner membrane or chloroplast thylakoid membrane.
Mitochondrial Electron Transport, Ubiquinol To Cytochrome C	GO:0006122	0.000430203669524934	0.00827164328222942	0.49849310876659	-0.987117552334944	-1.51032919836174	2	TRINITY_DN378_c8_g1_i3.p2,TRINITY_DN378_c8_g1_i2.p1	mitochondrial electron transport, ubiquinol to cytochrome c	BP	The transfer of electrons from ubiquinol to cytochrome c that occurs during oxidative phosphorylation, mediated by the multisubunit enzyme known as complex III.
Monoatomic Cation Transmembrane Transport	GO:0098655	0.0073992600739926	0.0361686845885492	0.167658528065765	-0.511101281970298	-1.36893664846677	49	TRINITY_DN10931_c1_g2_i9.p1,TRINITY_DN10931_c1_g2_i6.p1,TRINITY_DN10931_c1_g2_i5.p2,TRINITY_DN10931_c1_g2_i3.p2,TRINITY_DN10931_c1_g2_i1.p4,TRINITY_DN355_c1_g2_i1.p1,TRINITY_DN9669_c0_g1_i8.p1,TRINITY_DN9669_c0_g1_i14.p1,TRINITY_DN9669_c0_g2_i13.p1,TRINITY_DN275_c1_g1_i7.p1,TRINITY_DN275_c1_g1_i3.p1,TRINITY_DN4766_c4_g2_i1.p1,TRINITY_DN275_c1_g1_i8.p1,TRINITY_DN275_c1_g1_i5.p1,TRINITY_DN275_c1_g1…	monoatomic cation transmembrane transport	BP	The process in which a monoatomic cation is transported across a membrane. Monatomic cations (also called simple cations) are positively charged ions consisting of exactly one atom.
Monoatomic Cation Transport	GO:0006812	0.000262025126322415	0.00710163918293117	0.49849310876659	-0.548666905097894	-1.48894068626707	59	TRINITY_DN18590_c4_g1_i1.p1,TRINITY_DN10931_c1_g2_i9.p1,TRINITY_DN10931_c1_g2_i6.p1,TRINITY_DN10931_c1_g2_i5.p2,TRINITY_DN10931_c1_g2_i3.p2,TRINITY_DN10931_c1_g2_i1.p4,TRINITY_DN355_c1_g2_i1.p1,TRINITY_DN9669_c0_g1_i8.p1,TRINITY_DN9669_c0_g1_i14.p1,TRINITY_DN91971_c3_g2_i1.p1,TRINITY_DN91971_c3_g1_i1.p1,TRINITY_DN16117_c0_g1_i1.p1,TRINITY_DN13633_c1_g1_i6.p1,TRINITY_DN9669_c0_g2_i13.p1,TRINITY_DN…	monoatomic cation transport	BP	The directed movement of a monoatomic cation, into, out of or within a cell, or between cells, by means of some agent such as a transporter or pore. Monatomic cations (also called simple cations) are positively charged ions consisting of exactly one atom.
Monoatomic Ion Transmembrane Transport	GO:0034220	0.001999800019998	0.015665100156651	0.326351610990907	-0.505550886271542	-1.38904895782245	71	TRINITY_DN10931_c1_g2_i9.p1,TRINITY_DN10931_c1_g2_i6.p1,TRINITY_DN10931_c1_g2_i5.p2,TRINITY_DN10931_c1_g2_i3.p2,TRINITY_DN10931_c1_g2_i1.p4,TRINITY_DN355_c1_g2_i1.p1,TRINITY_DN50950_c0_g2_i2.p1,TRINITY_DN9669_c0_g1_i8.p1,TRINITY_DN9669_c0_g1_i14.p1,TRINITY_DN91971_c3_g2_i1.p1,TRINITY_DN91971_c3_g1_i1.p1,TRINITY_DN16117_c0_g1_i1.p1,TRINITY_DN13633_c1_g1_i6.p1,TRINITY_DN33880_c0_g1_i6.p12,TRINITY_D…	monoatomic ion transmembrane transport	BP	A process in which a monoatomic ion is transported across a membrane. Monatomic ions (also called simple ions) are ions consisting of exactly one atom.
Monoatomic Ion Transport	GO:0006811	0.0078992100789921	0.0367183061913589	0.162190534576841	-0.449640051654385	-1.26733937195777	114	TRINITY_DN10931_c1_g2_i9.p1,TRINITY_DN10931_c1_g2_i6.p1,TRINITY_DN10931_c1_g2_i5.p2,TRINITY_DN10931_c1_g2_i3.p2,TRINITY_DN10931_c1_g2_i1.p4,TRINITY_DN4505_c0_g2_i1.p1,TRINITY_DN355_c1_g2_i1.p1,TRINITY_DN11373_c0_g1_i1.p1,TRINITY_DN50950_c0_g2_i2.p1,TRINITY_DN9669_c0_g1_i8.p1,TRINITY_DN9669_c0_g1_i14.p1,TRINITY_DN91971_c3_g2_i1.p1,TRINITY_DN91971_c3_g1_i1.p1,TRINITY_DN16117_c0_g1_i1.p1,TRINITY_DN1…	monoatomic ion transport	BP	The directed movement of a monoatomic ion into, out of or within a cell, or between cells, by means of some agent such as a transporter or pore. Monatomic ions (also called simple ions) are ions consisting of exactly one atom.
Monocarboxylic Acid Metabolic Process	GO:0032787	0.00590571224926179	0.0350310559006211	0.189706833450518	-0.656229320706499	-1.55099318891375	15	TRINITY_DN119976_c10_g1_i1.p1,TRINITY_DN54546_c2_g1_i3.p1,TRINITY_DN56146_c1_g1_i1.p1,TRINITY_DN5935_c4_g2_i1.p1,TRINITY_DN46225_c0_g1_i1.p1,TRINITY_DN54546_c2_g1_i1.p1,TRINITY_DN5935_c4_g1_i10.p1,TRINITY_DN119976_c10_g2_i1.p1	monocarboxylic acid metabolic process	BP	The chemical reactions and pathways involving monocarboxylic acids, any organic acid containing one carboxyl (COOH) group or anion (COO-).
Monosaccharide Metabolic Process	GO:0005996	0.00540341397519342	0.0350310559006211	0.218259775284787	-0.870967741935484	-1.57830225093399	4	TRINITY_DN56146_c1_g1_i1.p1,TRINITY_DN5935_c4_g2_i1.p1,TRINITY_DN46225_c0_g1_i1.p1,TRINITY_DN5935_c4_g1_i10.p1	monosaccharide metabolic process	BP	The chemical reactions and pathways involving monosaccharides, the simplest carbohydrates. They are polyhydric alcohols containing either an aldehyde or a keto group and between three to ten or more carbon atoms. They form the constitutional repeating units of oligo- and polysaccharides.
NA (Movement in Host)	GO:0052126	3.5832746630758E-10	1.89465647810133E-08	0.814035837847908	-0.982229402261712	-1.95676346829026	6	TRINITY_DN4192_c2_g1_i4.p1,TRINITY_DN4192_c2_g1_i6.p1,TRINITY_DN4192_c2_g1_i5.p1,TRINITY_DN4192_c2_g1_i3.p1,TRINITY_DN4192_c2_g1_i2.p1,TRINITY_DN4192_c2_g1_i1.p1	NA	NA	NA
Nucleobase Biosynthetic Process	GO:0046112	0.0062111801242236	0.0350310559006211	0.318279675040437	0.946859903381642	1.55268606909351	2	TRINITY_DN13609_c0_g1_i2.p1,TRINITY_DN13609_c0_g1_i6.p1	nucleobase biosynthetic process	BP	The chemical reactions and pathways resulting in the formation of a nucleobase, a nitrogenous base that is a constituent of a nucleic acid.
Nucleobase Metabolic Process	GO:0009112	0.0062111801242236	0.0350310559006211	0.318279675040437	0.946859903381642	1.55268606909351	2	TRINITY_DN13609_c0_g1_i2.p1,TRINITY_DN13609_c0_g1_i6.p1	nucleobase metabolic process	BP	The chemical reactions and pathways involving a nucleobase, a nitrogenous base that is a constituent of a nucleic acid, e.g. the purines: adenine, guanine, hypoxanthine, xanthine and the pyrimidines: cytosine, uracil, thymine.
Nucleobase-Containing Small Molecule Metabolic Process	GO:0055086	0.000223616211397523	0.00675640410151087	0.518848077743792	-0.638486668307846	-1.63032929475328	28	TRINITY_DN119976_c10_g1_i1.p1,TRINITY_DN10931_c1_g2_i9.p1,TRINITY_DN10931_c1_g2_i6.p1,TRINITY_DN10931_c1_g2_i5.p2,TRINITY_DN10931_c1_g2_i3.p2,TRINITY_DN10931_c1_g2_i1.p4,TRINITY_DN54546_c2_g1_i3.p1,TRINITY_DN56146_c1_g1_i1.p1,TRINITY_DN355_c1_g2_i1.p1,TRINITY_DN56540_c0_g1_i1.p1,TRINITY_DN5935_c4_g2_i1.p1,TRINITY_DN46225_c0_g1_i1.p1,TRINITY_DN54546_c2_g1_i1.p1,TRINITY_DN5935_c4_g1_i10.p1	nucleobase-containing small molecule metabolic process	BP	The cellular chemical reactions and pathways involving a nucleobase-containing small molecule: a nucleobase, a nucleoside, or a nucleotide.
Nucleoside Diphosphate Metabolic Process	GO:0009132	0.00769546480607429	0.0361686845885492	0.166521148019972	-0.671043677683888	-1.55088799536846	13	TRINITY_DN119976_c10_g1_i1.p1,TRINITY_DN54546_c2_g1_i3.p1,TRINITY_DN56146_c1_g1_i1.p1,TRINITY_DN5935_c4_g2_i1.p1,TRINITY_DN46225_c0_g1_i1.p1,TRINITY_DN54546_c2_g1_i1.p1,TRINITY_DN5935_c4_g1_i10.p1,TRINITY_DN119976_c10_g2_i1.p1	nucleoside diphosphate metabolic process	BP	The chemical reactions and pathways involving a nucleoside diphosphate, a compound consisting of a nucleobase linked to a deoxyribose or ribose sugar esterified with diphosphate on the sugar.
Nucleoside Diphosphate Phosphorylation	GO:0006165	0.00769546480607429	0.0361686845885492	0.166521148019972	-0.671043677683888	-1.55088799536846	13	TRINITY_DN119976_c10_g1_i1.p1,TRINITY_DN54546_c2_g1_i3.p1,TRINITY_DN56146_c1_g1_i1.p1,TRINITY_DN5935_c4_g2_i1.p1,TRINITY_DN46225_c0_g1_i1.p1,TRINITY_DN54546_c2_g1_i1.p1,TRINITY_DN5935_c4_g1_i10.p1,TRINITY_DN119976_c10_g2_i1.p1	nucleoside diphosphate phosphorylation	BP	The process of introducing a phosphate group into a nucleoside diphosphate to produce a nucleoside triphosphate.
Nucleoside Monophosphate Metabolic Process	GO:0009123	0.0062111801242236	0.0350310559006211	0.318279675040437	0.946859903381642	1.55268606909351	2	TRINITY_DN13609_c0_g1_i2.p1,TRINITY_DN13609_c0_g1_i6.p1	nucleoside monophosphate metabolic process	BP	The chemical reactions and pathways involving a nucleoside monophosphate, a compound consisting of a nucleobase linked to a deoxyribose or ribose sugar esterified with phosphate on the sugar.
Nucleoside Phosphate Biosynthetic Process	GO:1901293	0.000496277362451553	0.00827714758582363	0.477270815362862	-0.761031465791508	-1.73572679974065	12	TRINITY_DN10931_c1_g2_i9.p1,TRINITY_DN10931_c1_g2_i6.p1,TRINITY_DN10931_c1_g2_i5.p2,TRINITY_DN10931_c1_g2_i3.p2,TRINITY_DN10931_c1_g2_i1.p4,TRINITY_DN355_c1_g2_i1.p1	nucleoside phosphate biosynthetic process	BP	NA
Nucleoside Phosphate Metabolic Process	GO:0006753	0.000285408666926312	0.00710163918293117	0.49849310876659	-0.64463976457856	-1.63428552151986	26	TRINITY_DN119976_c10_g1_i1.p1,TRINITY_DN10931_c1_g2_i9.p1,TRINITY_DN10931_c1_g2_i6.p1,TRINITY_DN10931_c1_g2_i5.p2,TRINITY_DN10931_c1_g2_i3.p2,TRINITY_DN10931_c1_g2_i1.p4,TRINITY_DN54546_c2_g1_i3.p1,TRINITY_DN56146_c1_g1_i1.p1,TRINITY_DN355_c1_g2_i1.p1,TRINITY_DN56540_c0_g1_i1.p1,TRINITY_DN5935_c4_g2_i1.p1,TRINITY_DN46225_c0_g1_i1.p1,TRINITY_DN54546_c2_g1_i1.p1,TRINITY_DN5935_c4_g1_i10.p1	nucleoside phosphate metabolic process	BP	The chemical reactions and pathways involving any phosphorylated nucleoside.
Nucleoside Triphosphate Biosynthetic Process	GO:0009142	0.000994154696080423	0.00858219258044937	0.45505986738723	-0.775487425993991	-1.71381981438156	10	TRINITY_DN10931_c1_g2_i9.p1,TRINITY_DN10931_c1_g2_i6.p1,TRINITY_DN10931_c1_g2_i5.p2,TRINITY_DN10931_c1_g2_i3.p2,TRINITY_DN10931_c1_g2_i1.p4,TRINITY_DN355_c1_g2_i1.p1	nucleoside triphosphate biosynthetic process	BP	The chemical reactions and pathways resulting in the formation of a nucleoside triphosphate, a compound consisting of a nucleobase linked to a deoxyribose or ribose sugar esterified with triphosphate on the sugar.
Nucleoside Triphosphate Metabolic Process	GO:0009141	0.000994154696080423	0.00858219258044937	0.45505986738723	-0.775487425993991	-1.71381981438156	10	TRINITY_DN10931_c1_g2_i9.p1,TRINITY_DN10931_c1_g2_i6.p1,TRINITY_DN10931_c1_g2_i5.p2,TRINITY_DN10931_c1_g2_i3.p2,TRINITY_DN10931_c1_g2_i1.p4,TRINITY_DN355_c1_g2_i1.p1	nucleoside triphosphate metabolic process	BP	The chemical reactions and pathways involving a nucleoside triphosphate, a compound consisting of a nucleobase linked to a deoxyribose or ribose sugar esterified with triphosphate on the sugar.
Nucleotide Biosynthetic Process	GO:0009165	0.000615604073335453	0.00858219258044937	0.477270815362862	-0.764852244575189	-1.76769441958899	13	TRINITY_DN10931_c1_g2_i9.p1,TRINITY_DN10931_c1_g2_i6.p1,TRINITY_DN10931_c1_g2_i5.p2,TRINITY_DN10931_c1_g2_i3.p2,TRINITY_DN10931_c1_g2_i1.p4,TRINITY_DN355_c1_g2_i1.p1,TRINITY_DN56540_c0_g1_i1.p1	nucleotide biosynthetic process	BP	The chemical reactions and pathways resulting in the formation of nucleotides, any nucleoside that is esterified with (ortho)phosphate or an oligophosphate at any hydroxyl group on the glycose moiety; may be mono-, di- or triphosphate; this definition includes cyclic-nucleotides (nucleoside cyclic phosphates).
Nucleotide Metabolic Process	GO:0009117	0.000285408666926312	0.00710163918293117	0.49849310876659	-0.64463976457856	-1.63428552151986	26	TRINITY_DN119976_c10_g1_i1.p1,TRINITY_DN10931_c1_g2_i9.p1,TRINITY_DN10931_c1_g2_i6.p1,TRINITY_DN10931_c1_g2_i5.p2,TRINITY_DN10931_c1_g2_i3.p2,TRINITY_DN10931_c1_g2_i1.p4,TRINITY_DN54546_c2_g1_i3.p1,TRINITY_DN56146_c1_g1_i1.p1,TRINITY_DN355_c1_g2_i1.p1,TRINITY_DN56540_c0_g1_i1.p1,TRINITY_DN5935_c4_g2_i1.p1,TRINITY_DN46225_c0_g1_i1.p1,TRINITY_DN54546_c2_g1_i1.p1,TRINITY_DN5935_c4_g1_i10.p1	nucleotide metabolic process	BP	The chemical reactions and pathways involving a nucleotide, a nucleoside that is esterified with (ortho)phosphate or an oligophosphate at any hydroxyl group on the glycose moiety; may be mono-, di- or triphosphate; this definition includes cyclic nucleotides (nucleoside cyclic phosphates).
Nucleotide Phosphorylation	GO:0046939	0.00769546480607429	0.0361686845885492	0.166521148019972	-0.671043677683888	-1.55088799536846	13	TRINITY_DN119976_c10_g1_i1.p1,TRINITY_DN54546_c2_g1_i3.p1,TRINITY_DN56146_c1_g1_i1.p1,TRINITY_DN5935_c4_g2_i1.p1,TRINITY_DN46225_c0_g1_i1.p1,TRINITY_DN54546_c2_g1_i1.p1,TRINITY_DN5935_c4_g1_i10.p1,TRINITY_DN119976_c10_g2_i1.p1	nucleotide phosphorylation	BP	The process of introducing one or more phosphate groups into a nucleotide to produce a phosphorylated nucleoside.
Oxidative Phosphorylation	GO:0006119	0.00036572918961482	0.00773517236035344	0.49849310876659	-0.94842868654311	-1.59733304009928	3	TRINITY_DN378_c8_g1_i3.p2,TRINITY_DN378_c8_g1_i2.p1,TRINITY_DN90943_c10_g2_i1.p1	oxidative phosphorylation	BP	The phosphorylation of ADP to ATP that accompanies the oxidation of a metabolite through the operation of the respiratory chain. Oxidation of compounds establishes a proton gradient across the membrane, providing the energy for ATP synthesis.
Phosphate-Containing Compound Metabolic Process	GO:0006796	0.003999600039996	0.0291694968434191	0.229089382980959	-0.515191829851061	-1.38616356707066	52	TRINITY_DN119976_c10_g1_i1.p1,TRINITY_DN378_c8_g1_i3.p2,TRINITY_DN378_c8_g1_i2.p1,TRINITY_DN10931_c1_g2_i9.p1,TRINITY_DN10931_c1_g2_i6.p1,TRINITY_DN10931_c1_g2_i5.p2,TRINITY_DN10931_c1_g2_i3.p2,TRINITY_DN10931_c1_g2_i1.p4,TRINITY_DN54546_c2_g1_i3.p1,TRINITY_DN56146_c1_g1_i1.p1,TRINITY_DN355_c1_g2_i1.p1,TRINITY_DN90943_c10_g2_i1.p1,TRINITY_DN56540_c0_g1_i1.p1,TRINITY_DN5935_c4_g2_i1.p1,TRINITY_DN4…	phosphate-containing compound metabolic process	BP	The chemical reactions and pathways involving the phosphate group, the anion or salt of any phosphoric acid.
Phosphorus Metabolic Process	GO:0006793	0.001999800019998	0.015665100156651	0.326351610990907	-0.526709293877206	-1.42068156972598	54	TRINITY_DN119976_c10_g1_i1.p1,TRINITY_DN378_c8_g1_i3.p2,TRINITY_DN378_c8_g1_i2.p1,TRINITY_DN10931_c1_g2_i9.p1,TRINITY_DN10931_c1_g2_i6.p1,TRINITY_DN10931_c1_g2_i5.p2,TRINITY_DN10931_c1_g2_i3.p2,TRINITY_DN10931_c1_g2_i1.p4,TRINITY_DN4505_c0_g2_i1.p1,TRINITY_DN54546_c2_g1_i3.p1,TRINITY_DN56146_c1_g1_i1.p1,TRINITY_DN355_c1_g2_i1.p1,TRINITY_DN90943_c10_g2_i1.p1,TRINITY_DN56540_c0_g1_i1.p1,TRINITY_DN5…	phosphorus metabolic process	BP	The chemical reactions and pathways involving the nonmetallic element phosphorus or compounds that contain phosphorus, usually in the form of a phosphate group (PO4).
Phosphorylation	GO:0016310	0.00641990169525529	0.0357318212775393	0.180467893079923	-0.587567351333402	-1.47686892152339	24	TRINITY_DN119976_c10_g1_i1.p1,TRINITY_DN378_c8_g1_i3.p2,TRINITY_DN378_c8_g1_i2.p1,TRINITY_DN54546_c2_g1_i3.p1,TRINITY_DN56146_c1_g1_i1.p1,TRINITY_DN90943_c10_g2_i1.p1,TRINITY_DN5935_c4_g2_i1.p1,TRINITY_DN46225_c0_g1_i1.p1,TRINITY_DN54546_c2_g1_i1.p1,TRINITY_DN5935_c4_g1_i10.p1,TRINITY_DN119976_c10_g2_i1.p1,TRINITY_DN593_c2_g1_i1.p1	phosphorylation	BP	The process of introducing a phosphate group into a molecule, usually with the formation of a phosphoric ester, a phosphoric anhydride or a phosphoric amide.
Proton Motive Force-Driven Atp Synthesis	GO:0015986	0.000994154696080423	0.00858219258044937	0.45505986738723	-0.775487425993991	-1.71381981438156	10	TRINITY_DN10931_c1_g2_i9.p1,TRINITY_DN10931_c1_g2_i6.p1,TRINITY_DN10931_c1_g2_i5.p2,TRINITY_DN10931_c1_g2_i3.p2,TRINITY_DN10931_c1_g2_i1.p4,TRINITY_DN355_c1_g2_i1.p1	proton motive force-driven ATP synthesis	BP	The transport of protons across a membrane to generate an electrochemical gradient (proton-motive force) that powers ATP synthesis.
Proton Transmembrane Transport	GO:1902600	0.0016445804288678	0.01364034355708	0.45505986738723	-0.656091562641467	-1.59523252090035	18	TRINITY_DN10931_c1_g2_i9.p1,TRINITY_DN10931_c1_g2_i6.p1,TRINITY_DN10931_c1_g2_i5.p2,TRINITY_DN10931_c1_g2_i3.p2,TRINITY_DN10931_c1_g2_i1.p4,TRINITY_DN355_c1_g2_i1.p1,TRINITY_DN9669_c0_g1_i8.p1,TRINITY_DN9669_c0_g1_i14.p1,TRINITY_DN9669_c0_g2_i13.p1,TRINITY_DN4766_c4_g2_i1.p1	proton transmembrane transport	BP	NA
Purine Nucleoside Diphosphate Metabolic Process	GO:0009135	0.00769546480607429	0.0361686845885492	0.166521148019972	-0.671043677683888	-1.55088799536846	13	TRINITY_DN119976_c10_g1_i1.p1,TRINITY_DN54546_c2_g1_i3.p1,TRINITY_DN56146_c1_g1_i1.p1,TRINITY_DN5935_c4_g2_i1.p1,TRINITY_DN46225_c0_g1_i1.p1,TRINITY_DN54546_c2_g1_i1.p1,TRINITY_DN5935_c4_g1_i10.p1,TRINITY_DN119976_c10_g2_i1.p1	purine nucleoside diphosphate metabolic process	BP	The chemical reactions and pathways involving purine nucleoside diphosphate, a compound consisting of a purine base linked to a ribose or deoxyribose sugar esterified with diphosphate on the sugar.
Purine Nucleoside Triphosphate Biosynthetic Process	GO:0009145	0.000994154696080423	0.00858219258044937	0.45505986738723	-0.775487425993991	-1.71381981438156	10	TRINITY_DN10931_c1_g2_i9.p1,TRINITY_DN10931_c1_g2_i6.p1,TRINITY_DN10931_c1_g2_i5.p2,TRINITY_DN10931_c1_g2_i3.p2,TRINITY_DN10931_c1_g2_i1.p4,TRINITY_DN355_c1_g2_i1.p1	purine nucleoside triphosphate biosynthetic process	BP	The chemical reactions and pathways resulting in the formation of purine nucleoside triphosphate, a compound consisting of a purine base linked to a ribose or deoxyribose sugar esterified with triphosphate on the sugar.
Purine Nucleoside Triphosphate Metabolic Process	GO:0009144	0.000994154696080423	0.00858219258044937	0.45505986738723	-0.775487425993991	-1.71381981438156	10	TRINITY_DN10931_c1_g2_i9.p1,TRINITY_DN10931_c1_g2_i6.p1,TRINITY_DN10931_c1_g2_i5.p2,TRINITY_DN10931_c1_g2_i3.p2,TRINITY_DN10931_c1_g2_i1.p4,TRINITY_DN355_c1_g2_i1.p1	purine nucleoside triphosphate metabolic process	BP	The chemical reactions and pathways involving purine nucleoside triphosphate, a compound consisting of a purine base linked to a ribose or deoxyribose sugar esterified with triphosphate on the sugar.
Purine Nucleotide Biosynthetic Process	GO:0006164	0.000994154696080423	0.00858219258044937	0.45505986738723	-0.775487425993991	-1.71381981438156	10	TRINITY_DN10931_c1_g2_i9.p1,TRINITY_DN10931_c1_g2_i6.p1,TRINITY_DN10931_c1_g2_i5.p2,TRINITY_DN10931_c1_g2_i3.p2,TRINITY_DN10931_c1_g2_i1.p4,TRINITY_DN355_c1_g2_i1.p1	purine nucleotide biosynthetic process	BP	The chemical reactions and pathways resulting in the formation of a purine nucleotide, a compound consisting of nucleoside (a purine base linked to a deoxyribose or ribose sugar) esterified with a phosphate group at either the 3' or 5'-hydroxyl group of the sugar.
Purine Nucleotide Metabolic Process	GO:0006163	0.000528328569307891	0.00827714758582363	0.477270815362862	-0.650659333022191	-1.63545259153508	24	TRINITY_DN119976_c10_g1_i1.p1,TRINITY_DN10931_c1_g2_i9.p1,TRINITY_DN10931_c1_g2_i6.p1,TRINITY_DN10931_c1_g2_i5.p2,TRINITY_DN10931_c1_g2_i3.p2,TRINITY_DN10931_c1_g2_i1.p4,TRINITY_DN54546_c2_g1_i3.p1,TRINITY_DN56146_c1_g1_i1.p1,TRINITY_DN355_c1_g2_i1.p1,TRINITY_DN5935_c4_g2_i1.p1,TRINITY_DN46225_c0_g1_i1.p1,TRINITY_DN54546_c2_g1_i1.p1,TRINITY_DN5935_c4_g1_i10.p1	purine nucleotide metabolic process	BP	The chemical reactions and pathways involving a purine nucleotide, a compound consisting of nucleoside (a purine base linked to a deoxyribose or ribose sugar) esterified with a phosphate group at either the 3' or 5'-hydroxyl group of the sugar.
Purine Ribonucleoside Diphosphate Metabolic Process	GO:0009179	0.00769546480607429	0.0361686845885492	0.166521148019972	-0.671043677683888	-1.55088799536846	13	TRINITY_DN119976_c10_g1_i1.p1,TRINITY_DN54546_c2_g1_i3.p1,TRINITY_DN56146_c1_g1_i1.p1,TRINITY_DN5935_c4_g2_i1.p1,TRINITY_DN46225_c0_g1_i1.p1,TRINITY_DN54546_c2_g1_i1.p1,TRINITY_DN5935_c4_g1_i10.p1,TRINITY_DN119976_c10_g2_i1.p1	purine ribonucleoside diphosphate metabolic process	BP	The chemical reactions and pathways involving purine ribonucleoside diphosphate, a compound consisting of a purine base linked to a ribose sugar esterified with diphosphate on the sugar.
Purine Ribonucleoside Triphosphate Biosynthetic Process	GO:0009206	0.000994154696080423	0.00858219258044937	0.45505986738723	-0.775487425993991	-1.71381981438156	10	TRINITY_DN10931_c1_g2_i9.p1,TRINITY_DN10931_c1_g2_i6.p1,TRINITY_DN10931_c1_g2_i5.p2,TRINITY_DN10931_c1_g2_i3.p2,TRINITY_DN10931_c1_g2_i1.p4,TRINITY_DN355_c1_g2_i1.p1	purine ribonucleoside triphosphate biosynthetic process	BP	The chemical reactions and pathways resulting in the formation of purine ribonucleoside triphosphate, a compound consisting of a purine base linked to a ribose sugar esterified with triphosphate on the sugar.
Purine Ribonucleoside Triphosphate Metabolic Process	GO:0009205	0.000994154696080423	0.00858219258044937	0.45505986738723	-0.775487425993991	-1.71381981438156	10	TRINITY_DN10931_c1_g2_i9.p1,TRINITY_DN10931_c1_g2_i6.p1,TRINITY_DN10931_c1_g2_i5.p2,TRINITY_DN10931_c1_g2_i3.p2,TRINITY_DN10931_c1_g2_i1.p4,TRINITY_DN355_c1_g2_i1.p1	purine ribonucleoside triphosphate metabolic process	BP	The chemical reactions and pathways involving purine ribonucleoside triphosphate, a compound consisting of a purine base linked to a ribose sugar esterified with triphosphate on the sugar.
Purine Ribonucleotide Biosynthetic Process	GO:0009152	0.000994154696080423	0.00858219258044937	0.45505986738723	-0.775487425993991	-1.71381981438156	10	TRINITY_DN10931_c1_g2_i9.p1,TRINITY_DN10931_c1_g2_i6.p1,TRINITY_DN10931_c1_g2_i5.p2,TRINITY_DN10931_c1_g2_i3.p2,TRINITY_DN10931_c1_g2_i1.p4,TRINITY_DN355_c1_g2_i1.p1	purine ribonucleotide biosynthetic process	BP	The chemical reactions and pathways resulting in the formation of a purine ribonucleotide, a compound consisting of ribonucleoside (a purine base linked to a ribose sugar) esterified with a phosphate group at either the 3' or 5'-hydroxyl group of the sugar.
Purine Ribonucleotide Metabolic Process	GO:0009150	0.000528328569307891	0.00827714758582363	0.477270815362862	-0.650659333022191	-1.63545259153508	24	TRINITY_DN119976_c10_g1_i1.p1,TRINITY_DN10931_c1_g2_i9.p1,TRINITY_DN10931_c1_g2_i6.p1,TRINITY_DN10931_c1_g2_i5.p2,TRINITY_DN10931_c1_g2_i3.p2,TRINITY_DN10931_c1_g2_i1.p4,TRINITY_DN54546_c2_g1_i3.p1,TRINITY_DN56146_c1_g1_i1.p1,TRINITY_DN355_c1_g2_i1.p1,TRINITY_DN5935_c4_g2_i1.p1,TRINITY_DN46225_c0_g1_i1.p1,TRINITY_DN54546_c2_g1_i1.p1,TRINITY_DN5935_c4_g1_i10.p1	purine ribonucleotide metabolic process	BP	The chemical reactions and pathways involving a purine ribonucleotide, a compound consisting of ribonucleoside (a purine base linked to a ribose sugar) esterified with a phosphate group at either the 3' or 5'-hydroxyl group of the sugar.
Purine-Containing Compound Biosynthetic Process	GO:0072522	0.000994154696080423	0.00858219258044937	0.45505986738723	-0.775487425993991	-1.71381981438156	10	TRINITY_DN10931_c1_g2_i9.p1,TRINITY_DN10931_c1_g2_i6.p1,TRINITY_DN10931_c1_g2_i5.p2,TRINITY_DN10931_c1_g2_i3.p2,TRINITY_DN10931_c1_g2_i1.p4,TRINITY_DN355_c1_g2_i1.p1	purine-containing compound biosynthetic process	BP	The chemical reactions and pathways resulting in the formation of a purine-containing compound, i.e. any compound that contains purine or a formal derivative thereof.
Purine-Containing Compound Metabolic Process	GO:0072521	0.000629397778968558	0.00858219258044937	0.477270815362862	-0.646860570093418	-1.62590428205701	24	TRINITY_DN119976_c10_g1_i1.p1,TRINITY_DN10931_c1_g2_i9.p1,TRINITY_DN10931_c1_g2_i6.p1,TRINITY_DN10931_c1_g2_i5.p2,TRINITY_DN10931_c1_g2_i3.p2,TRINITY_DN10931_c1_g2_i1.p4,TRINITY_DN54546_c2_g1_i3.p1,TRINITY_DN56146_c1_g1_i1.p1,TRINITY_DN355_c1_g2_i1.p1,TRINITY_DN5935_c4_g2_i1.p1,TRINITY_DN46225_c0_g1_i1.p1,TRINITY_DN54546_c2_g1_i1.p1,TRINITY_DN5935_c4_g1_i10.p1	purine-containing compound metabolic process	BP	The chemical reactions and pathways involving a purine-containing compound, i.e. any compound that contains purine or a formal derivative thereof.
Pyrimidine Nucleobase Biosynthetic Process	GO:0019856	0.0062111801242236	0.0350310559006211	0.318279675040437	0.946859903381642	1.55268606909351	2	TRINITY_DN13609_c0_g1_i2.p1,TRINITY_DN13609_c0_g1_i6.p1	pyrimidine nucleobase biosynthetic process	BP	The chemical reactions and pathways resulting in the formation of pyrimidine nucleobases, 1,3-diazine, organic nitrogenous bases.
Pyrimidine Nucleobase Metabolic Process	GO:0006206	0.0062111801242236	0.0350310559006211	0.318279675040437	0.946859903381642	1.55268606909351	2	TRINITY_DN13609_c0_g1_i2.p1,TRINITY_DN13609_c0_g1_i6.p1	pyrimidine nucleobase metabolic process	BP	The chemical reactions and pathways involving pyrimidine nucleobases, 1,3-diazine, organic nitrogenous bases.
Pyrimidine Nucleotide Biosynthetic Process	GO:0006221	0.0062111801242236	0.0350310559006211	0.318279675040437	0.946859903381642	1.55268606909351	2	TRINITY_DN13609_c0_g1_i2.p1,TRINITY_DN13609_c0_g1_i6.p1	pyrimidine nucleotide biosynthetic process	BP	The chemical reactions and pathways resulting in the formation of a pyrimidine nucleotide, a compound consisting of nucleoside (a pyrimidine base linked to a deoxyribose or ribose sugar) esterified with a phosphate group at either the 3' or 5'-hydroxyl group of the sugar.
Pyrimidine Nucleotide Metabolic Process	GO:0006220	0.0062111801242236	0.0350310559006211	0.318279675040437	0.946859903381642	1.55268606909351	2	TRINITY_DN13609_c0_g1_i2.p1,TRINITY_DN13609_c0_g1_i6.p1	pyrimidine nucleotide metabolic process	BP	The chemical reactions and pathways involving a pyrimidine nucleotide, a compound consisting of nucleoside (a pyrimidine base linked to a deoxyribose or ribose sugar) esterified with a phosphate group at either the 3' or 5'-hydroxyl group of the sugar.
Pyrimidine Ribonucleoside Monophosphate Biosynthetic Process	GO:0009174	0.0062111801242236	0.0350310559006211	0.318279675040437	0.946859903381642	1.55268606909351	2	TRINITY_DN13609_c0_g1_i2.p1,TRINITY_DN13609_c0_g1_i6.p1	pyrimidine ribonucleoside monophosphate biosynthetic process	BP	The chemical reactions and pathways resulting in the formation of pyrimidine ribonucleoside monophosphate, a compound consisting of a pyrimidine base linked to a ribose sugar esterified with phosphate on the sugar.
Pyrimidine Ribonucleoside Monophosphate Metabolic Process	GO:0009173	0.0062111801242236	0.0350310559006211	0.318279675040437	0.946859903381642	1.55268606909351	2	TRINITY_DN13609_c0_g1_i2.p1,TRINITY_DN13609_c0_g1_i6.p1	pyrimidine ribonucleoside monophosphate metabolic process	BP	The chemical reactions and pathways involving pyrimidine ribonucleoside monophosphate, a compound consisting of a pyrimidine base linked to a ribose sugar esterified with phosphate on the sugar.
Pyruvate Metabolic Process	GO:0006090	0.00769546480607429	0.0361686845885492	0.166521148019972	-0.671043677683888	-1.55088799536846	13	TRINITY_DN119976_c10_g1_i1.p1,TRINITY_DN54546_c2_g1_i3.p1,TRINITY_DN56146_c1_g1_i1.p1,TRINITY_DN5935_c4_g2_i1.p1,TRINITY_DN46225_c0_g1_i1.p1,TRINITY_DN54546_c2_g1_i1.p1,TRINITY_DN5935_c4_g1_i10.p1,TRINITY_DN119976_c10_g2_i1.p1	pyruvate metabolic process	BP	The chemical reactions and pathways involving pyruvate, 2-oxopropanoate.
Reactive Oxygen Species Metabolic Process	GO:0072593	2.60814887939317E-05	0.00110324697598331	0.575610261071129	0.873990306946688	2.19332164776993	6	TRINITY_DN4413_c1_g3_i1.p1,TRINITY_DN29222_c0_g1_i2.p1,TRINITY_DN29222_c0_g2_i3.p1,TRINITY_DN29222_c0_g2_i4.p1,TRINITY_DN5625_c0_g1_i1.p1,TRINITY_DN5625_c0_g1_i3.p1	reactive oxygen species metabolic process	BP	The chemical reactions and pathways involving a reactive oxygen species, any molecules or ions formed by the incomplete one-electron reduction of oxygen. They contribute to the microbicidal activity of phagocytes, regulation of signal transduction and gene expression, and the oxidative damage to biopolymers.
Respiratory Electron Transport Chain	GO:0022904	0.00036572918961482	0.00773517236035344	0.49849310876659	-0.94842868654311	-1.59733304009928	3	TRINITY_DN378_c8_g1_i3.p2,TRINITY_DN378_c8_g1_i2.p1,TRINITY_DN90943_c10_g2_i1.p1	respiratory electron transport chain	BP	A process in which a series of electron carriers operate together to transfer electrons from donors such as NADH and FADH2 to any of several different terminal electron acceptors to generate a transmembrane electrochemical gradient.
Ribonucleoside Diphosphate Metabolic Process	GO:0009185	0.00769546480607429	0.0361686845885492	0.166521148019972	-0.671043677683888	-1.55088799536846	13	TRINITY_DN119976_c10_g1_i1.p1,TRINITY_DN54546_c2_g1_i3.p1,TRINITY_DN56146_c1_g1_i1.p1,TRINITY_DN5935_c4_g2_i1.p1,TRINITY_DN46225_c0_g1_i1.p1,TRINITY_DN54546_c2_g1_i1.p1,TRINITY_DN5935_c4_g1_i10.p1,TRINITY_DN119976_c10_g2_i1.p1	ribonucleoside diphosphate metabolic process	BP	The chemical reactions and pathways involving a ribonucleoside diphosphate, a compound consisting of a nucleobase linked to a ribose sugar esterified with diphosphate on the sugar.
Ribonucleoside Triphosphate Biosynthetic Process	GO:0009201	0.000994154696080423	0.00858219258044937	0.45505986738723	-0.775487425993991	-1.71381981438156	10	TRINITY_DN10931_c1_g2_i9.p1,TRINITY_DN10931_c1_g2_i6.p1,TRINITY_DN10931_c1_g2_i5.p2,TRINITY_DN10931_c1_g2_i3.p2,TRINITY_DN10931_c1_g2_i1.p4,TRINITY_DN355_c1_g2_i1.p1	ribonucleoside triphosphate biosynthetic process	BP	The chemical reactions and pathways resulting in the formation of a ribonucleoside triphosphate, a compound consisting of a nucleobase linked to a ribose sugar esterified with triphosphate on the sugar.
Ribonucleoside Triphosphate Metabolic Process	GO:0009199	0.000994154696080423	0.00858219258044937	0.45505986738723	-0.775487425993991	-1.71381981438156	10	TRINITY_DN10931_c1_g2_i9.p1,TRINITY_DN10931_c1_g2_i6.p1,TRINITY_DN10931_c1_g2_i5.p2,TRINITY_DN10931_c1_g2_i3.p2,TRINITY_DN10931_c1_g2_i1.p4,TRINITY_DN355_c1_g2_i1.p1	ribonucleoside triphosphate metabolic process	BP	The chemical reactions and pathways involving a ribonucleoside triphosphate, a compound consisting of a nucleobase linked to a ribose sugar esterified with triphosphate on the sugar.
Ribonucleotide Biosynthetic Process	GO:0009260	0.000994154696080423	0.00858219258044937	0.45505986738723	-0.775487425993991	-1.71381981438156	10	TRINITY_DN10931_c1_g2_i9.p1,TRINITY_DN10931_c1_g2_i6.p1,TRINITY_DN10931_c1_g2_i5.p2,TRINITY_DN10931_c1_g2_i3.p2,TRINITY_DN10931_c1_g2_i1.p4,TRINITY_DN355_c1_g2_i1.p1	ribonucleotide biosynthetic process	BP	The chemical reactions and pathways resulting in the formation of a ribonucleotide, a compound consisting of ribonucleoside (a base linked to a ribose sugar) esterified with a phosphate group at either the 3' or 5'-hydroxyl group of the sugar.
Ribonucleotide Metabolic Process	GO:0009259	0.000528328569307891	0.00827714758582363	0.477270815362862	-0.650659333022191	-1.63545259153508	24	TRINITY_DN119976_c10_g1_i1.p1,TRINITY_DN10931_c1_g2_i9.p1,TRINITY_DN10931_c1_g2_i6.p1,TRINITY_DN10931_c1_g2_i5.p2,TRINITY_DN10931_c1_g2_i3.p2,TRINITY_DN10931_c1_g2_i1.p4,TRINITY_DN54546_c2_g1_i3.p1,TRINITY_DN56146_c1_g1_i1.p1,TRINITY_DN355_c1_g2_i1.p1,TRINITY_DN5935_c4_g2_i1.p1,TRINITY_DN46225_c0_g1_i1.p1,TRINITY_DN54546_c2_g1_i1.p1,TRINITY_DN5935_c4_g1_i10.p1	ribonucleotide metabolic process	BP	The chemical reactions and pathways involving a ribonucleotide, a compound consisting of ribonucleoside (a base linked to a ribose sugar) esterified with a phosphate group at either the 3' or 5'-hydroxyl group of the sugar.
Ribose Phosphate Biosynthetic Process	GO:0046390	0.000994154696080423	0.00858219258044937	0.45505986738723	-0.775487425993991	-1.71381981438156	10	TRINITY_DN10931_c1_g2_i9.p1,TRINITY_DN10931_c1_g2_i6.p1,TRINITY_DN10931_c1_g2_i5.p2,TRINITY_DN10931_c1_g2_i3.p2,TRINITY_DN10931_c1_g2_i1.p4,TRINITY_DN355_c1_g2_i1.p1	ribose phosphate biosynthetic process	BP	The chemical reactions and pathways resulting in the formation of ribose phosphate, any phosphorylated ribose sugar.
Ribose Phosphate Metabolic Process	GO:0019693	0.000528328569307891	0.00827714758582363	0.477270815362862	-0.650659333022191	-1.63545259153508	24	TRINITY_DN119976_c10_g1_i1.p1,TRINITY_DN10931_c1_g2_i9.p1,TRINITY_DN10931_c1_g2_i6.p1,TRINITY_DN10931_c1_g2_i5.p2,TRINITY_DN10931_c1_g2_i3.p2,TRINITY_DN10931_c1_g2_i1.p4,TRINITY_DN54546_c2_g1_i3.p1,TRINITY_DN56146_c1_g1_i1.p1,TRINITY_DN355_c1_g2_i1.p1,TRINITY_DN5935_c4_g2_i1.p1,TRINITY_DN46225_c0_g1_i1.p1,TRINITY_DN54546_c2_g1_i1.p1,TRINITY_DN5935_c4_g1_i10.p1	ribose phosphate metabolic process	BP	The chemical reactions and pathways involving ribose phosphate, any phosphorylated ribose sugar.
Transmembrane Transport	GO:0055085	0.0026997300269973	0.0203926035967832	0.279865652661932	-0.482209255492547	-1.34437845203957	91	TRINITY_DN10931_c1_g2_i9.p1,TRINITY_DN10931_c1_g2_i6.p1,TRINITY_DN10931_c1_g2_i5.p2,TRINITY_DN10931_c1_g2_i3.p2,TRINITY_DN10931_c1_g2_i1.p4,TRINITY_DN355_c1_g2_i1.p1,TRINITY_DN11373_c0_g1_i1.p1,TRINITY_DN50950_c0_g2_i2.p1,TRINITY_DN91194_c0_g1_i1.p1,TRINITY_DN9669_c0_g1_i8.p1,TRINITY_DN9669_c0_g1_i14.p1,TRINITY_DN91971_c3_g2_i1.p1,TRINITY_DN91971_c3_g1_i1.p1,TRINITY_DN16117_c0_g1_i1.p1,TRINITY_DN…	transmembrane transport	BP	The process in which a solute is transported across a lipid bilayer, from one side of a membrane to the other.
Ump Metabolic Process	GO:0046049	0.0062111801242236	0.0350310559006211	0.318279675040437	0.946859903381642	1.55268606909351	2	TRINITY_DN13609_c0_g1_i2.p1,TRINITY_DN13609_c0_g1_i6.p1	UMP metabolic process	BP	The chemical reactions and pathways involving UMP, uridine monophosphate.
Viral Entry Into Host Cell	GO:0046718	3.5832746630758E-10	1.89465647810133E-08	0.814035837847908	-0.982229402261712	-1.95676346829026	6	TRINITY_DN4192_c2_g1_i4.p1,TRINITY_DN4192_c2_g1_i6.p1,TRINITY_DN4192_c2_g1_i5.p1,TRINITY_DN4192_c2_g1_i3.p1,TRINITY_DN4192_c2_g1_i2.p1,TRINITY_DN4192_c2_g1_i1.p1	viral entry into host cell	BP	The process that occurs after viral attachment by which a virus, or viral nucleic acid, breaches the plasma membrane or cell envelope and enters the host cell. The process ends when the viral nucleic acid is released into the host cell cytoplasm.
Viral Life Cycle	GO:0019058	3.5832746630758E-10	1.89465647810133E-08	0.814035837847908	-0.982229402261712	-1.95676346829026	6	TRINITY_DN4192_c2_g1_i4.p1,TRINITY_DN4192_c2_g1_i6.p1,TRINITY_DN4192_c2_g1_i5.p1,TRINITY_DN4192_c2_g1_i3.p1,TRINITY_DN4192_c2_g1_i2.p1,TRINITY_DN4192_c2_g1_i1.p1	viral life cycle	BP	A set of processes which all viruses follow to ensure survival; includes attachment and entry of the virus particle, decoding of genome information, translation of viral mRNA by host ribosomes, genome replication, and assembly and release of viral particles containing the genome.
Viral Process	GO:0016032	3.5832746630758E-10	1.89465647810133E-08	0.814035837847908	-0.982229402261712	-1.95676346829026	6	TRINITY_DN4192_c2_g1_i4.p1,TRINITY_DN4192_c2_g1_i6.p1,TRINITY_DN4192_c2_g1_i5.p1,TRINITY_DN4192_c2_g1_i3.p1,TRINITY_DN4192_c2_g1_i2.p1,TRINITY_DN4192_c2_g1_i1.p1	viral process	BP	A multi-organism process in which a virus is a participant. The other participant is the host. Includes infection of a host cell, replication of the viral genome, and assembly of progeny virus particles. In some cases the viral genetic material may integrate into the host genome and only subsequently, under particular circumstances, 'complete' its life cycle.
