# Supplementary material for: Cellular heterogeneity in metabolism and associated microbiome of a non-model phytoflagellate
Source: ISME J. 2025 Mar 9;19(1):wraf046. doi: 10.1093/ismejo/wraf046 (PMC11973420; doi:10.1093/ismejo/wraf046)
Supplement: Supplement_Tables_wraf046 [file supplement_tables_wraf046.zip › Supplement_Tables_wraf046/supplementary-table-6.csv]

Family	Comparison	fast-growing	slow-growing	uncharacterized
Acetobacteraceae	fast_v_slow	0.244 ± 0.5476	0.0987 ± 0.366	0 ± 0
Acidihalobacteraceae	fast_v_slow	0.247 ± 0.6065	0.0701 ± 0.2907	0 ± 0
Alcaligenaceae	fast_v_slow; fast_v_cyst; slow_v_cyst	11.7982 ± 9.9424	16.8917 ± 14.947	22.36 ± 18.6625
Babeliaceae	fast_v_slow	0.2139 ± 0.5209	0.0924 ± 0.3589	0 ± 0
Bdellovibrionaceae	fast_v_slow; fast_v_cyst; slow_v_cyst	6.6958 ± 4.9469	2.0541 ± 2.0968	0 ± 0
Blfdi19	fast_v_slow; fast_v_cyst; slow_v_cyst	25.747 ± 15.7241	7.7452 ± 6.3255	0 ± 0
Candidatus_Azambacteria	fast_v_slow	0.2861 ± 0.6637	0.0701 ± 0.2907	0 ± 0
Caulobacteraceae	fast_v_slow; fast_v_cyst; slow_v_cyst	6.4187 ± 4.2812	2.0701 ± 2.2852	0 ± 0
Comamonadaceae	fast_v_slow; fast_v_cyst	11.3163 ± 11.5633	5.5764 ± 5.5809	3.4533 ± 6.767
Cyanobacteriaceae	fast_v_slow; fast_v_cyst; slow_v_cyst	16.3042 ± 9.9157	4.6561 ± 5.4347	0 ± 0
Cytophagaceae	fast_v_slow	0.3404 ± 0.7303	0.1051 ± 0.3273	0 ± 0
Dadabacteriales	fast_v_slow	0.2711 ± 0.6305	0.1178 ± 0.4402	0 ± 0
Desertifilaceae	fast_v_slow	2.6476 ± 2.7083	0.8057 ± 1.3027	0 ± 0
Desulfocapsaceae	fast_v_slow	0.3524 ± 0.737	0.1369 ± 0.4561	0 ± 0
Desulfotomaculales	fast_v_slow; fast_v_cyst; slow_v_cyst	16.9398 ± 9.9992	5.6815 ± 5.1947	0.0133 ± 0.1155
Desulfovibrionaceae	fast_v_slow; fast_v_cyst	2.7289 ± 2.4094	0.8694 ± 1.2533	0.0133 ± 0.1155
Devosiaceae	fast_v_slow; fast_v_cyst; slow_v_cyst	1.4548 ± 1.9575	2.3248 ± 3.0169	3.8667 ± 4.0314
Dysgonomonadaceae	fast_v_slow; fast_v_cyst	0.3072 ± 0.6791	0.4045 ± 0.83	0.4 ± 0.7352
Ectothiorhodospiraceae	fast_v_slow	0.2319 ± 0.5582	0.0796 ± 0.3439	0 ± 0
Endomicrobiaceae	fast_v_slow; fast_v_cyst; slow_v_cyst	67.5422 ± 55.1764	102.4554 ± 69.6776	134.0267 ± 89.6363
Entomoplasmataceae	fast_v_slow; fast_v_cyst	0.25 ± 0.6369	0.4268 ± 0.8661	0.56 ± 0.904
Flavobacteriaceae	fast_v_slow; fast_v_cyst	57.5361 ± 44.5857	79.5478 ± 51.5204	98.88 ± 68.5993
Geobacteraceae	fast_v_slow; fast_v_cyst	3.7681 ± 2.8087	1.3185 ± 1.6207	0 ± 0
Haliangiaceae	fast_v_slow; fast_v_cyst	2.9127 ± 2.5406	0.8822 ± 1.1946	0 ± 0
Halieaceae	fast_v_slow	0.6596 ± 2.1348	2.2006 ± 28.9315	1.16 ± 8.0136
Holosporaceae	fast_v_slow	3.253 ± 2.7177	3.086 ± 2.8781	2.7867 ± 2.8678
Latescibacteraceae	fast_v_slow; fast_v_cyst	3.9789 ± 3.1416	1.2261 ± 1.4965	0 ± 0
Marinifilaceae	fast_v_slow	2.3946 ± 2.205	0.7006 ± 1.0512	0 ± 0
Micropepsaceae	fast_v_slow	0.2982 ± 0.6254	0.1019 ± 0.3518	0 ± 0
Nostocaceae	fast_v_slow; fast_v_cyst; slow_v_cyst	12.753 ± 8.1774	3.7803 ± 4.2471	0.0133 ± 0.1155
Oscillatoriaceae	fast_v_slow; fast_v_cyst; slow_v_cyst	10.4849 ± 7.1621	3.0987 ± 4.1017	0 ± 0
PB19	fast_v_slow	0.238 ± 0.6691	0.0732 ± 0.2729	0 ± 0
PRD18C08	fast_v_slow	0.3554 ± 0.7252	0.1497 ± 0.4152	0 ± 0
Phormidiaceae	fast_v_slow; fast_v_cyst; slow_v_cyst	34.1536 ± 20.6289	10.4299 ± 11.9068	0 ± 0
Phycisphaeraceae	fast_v_slow	0.2199 ± 0.4822	0.086 ± 0.3329	0 ± 0
Prolixibacteraceae	fast_v_slow; fast_v_cyst	4.4819 ± 3.5259	1.5032 ± 1.9682	0 ± 0
Pseudanabaenaceae	fast_v_slow; fast_v_cyst; slow_v_cyst	203.2259 ± 134.5375	60.0414 ± 69.6211	0 ± 0
Rhizobiaceae	fast_v_slow; fast_v_cyst; slow_v_cyst	38.6355 ± 21.1662	12.586 ± 10.0777	0.68 ± 2.7468
Rhodanobacteraceae	fast_v_slow	0.3584 ± 0.7046	0.1242 ± 0.384	0 ± 0
Rhodocyclaceae	fast_v_slow; fast_v_cyst; slow_v_cyst	50.6566 ± 30.0324	86.2611 ± 49.2625	108.3867 ± 57.9254
Rhodospirillaceae	fast_v_slow; fast_v_cyst; slow_v_cyst	5.75 ± 4.1126	1.9204 ± 2.0559	0 ± 0
SAR116_clade	fast_v_slow	0.2349 ± 0.5542	0.0446 ± 0.2216	0 ± 0
SAR86_clade	fast_v_slow; fast_v_cyst	0.1988 ± 0.4819	0.0732 ± 0.3359	0 ± 0
Silvanigrellaceae	fast_v_slow	0.262 ± 0.5502	0.1019 ± 0.3781	0 ± 0
Solibacteraceae	fast_v_slow	0.2169 ± 0.5283	0.0955 ± 0.335	0 ± 0
Sphingomonadaceae	fast_v_slow; fast_v_cyst; slow_v_cyst	8.006 ± 5.7169	3.5828 ± 3.7255	1.6533 ± 4.4067
Spirosomaceae	fast_v_slow	0.2892 ± 0.5665	0.0924 ± 0.3589	0 ± 0
Synergistaceae	fast_v_slow; fast_v_cyst	4.506 ± 3.6982	1.6115 ± 2.0803	0 ± 0
Unknown_Family	fast_v_slow; fast_v_cyst; slow_v_cyst	73.6084 ± 31.4491	18.7516 ± 13.103	0.44 ± 2.5693
Vermiphilaceae	fast_v_slow	2.1807 ± 2.0368	0.5414 ± 0.8646	0 ± 0
Xanthomonadaceae	fast_v_slow; fast_v_cyst	2.4488 ± 2.0271	3.2293 ± 2.6868	3.68 ± 3.0851
bacteriap25	fast_v_slow; fast_v_cyst	3.4277 ± 2.6811	1.1401 ± 1.4651	0 ± 0
