# Supplementary material for: Cellular heterogeneity in metabolism and associated microbiome of a non-model phytoflagellate
Source: ISME J. 2025 Mar 9;19(1):wraf046. doi: 10.1093/ismejo/wraf046 (PMC11973420; doi:10.1093/ismejo/wraf046)
Supplement: Supplement_Tables_wraf046 [file supplement_tables_wraf046.zip › Supplement_Tables_wraf046/supplementary-table-7.csv]

SampleID	Cluster	Counts	Kingdom	Phylum	Class	Order	Family
0001-100	uncharacterized	1	Bacteria	Bacteroidota	Bacteroidia	Bacteroidales	Dysgonomonadaceae
0001-105	fast-growing	0	Bacteria	Bacteroidota	Bacteroidia	Bacteroidales	Dysgonomonadaceae
0001-106	fast-growing	1	Bacteria	Bacteroidota	Bacteroidia	Bacteroidales	Dysgonomonadaceae
0001-107	uncharacterized	0	Bacteria	Bacteroidota	Bacteroidia	Bacteroidales	Dysgonomonadaceae
0001-108	fast-growing	0	Bacteria	Bacteroidota	Bacteroidia	Bacteroidales	Dysgonomonadaceae
0001-10	fast-growing	1	Bacteria	Bacteroidota	Bacteroidia	Bacteroidales	Dysgonomonadaceae
0001-113	fast-growing	0	Bacteria	Bacteroidota	Bacteroidia	Bacteroidales	Dysgonomonadaceae
0001-114	fast-growing	0	Bacteria	Bacteroidota	Bacteroidia	Bacteroidales	Dysgonomonadaceae
0001-115	fast-growing	0	Bacteria	Bacteroidota	Bacteroidia	Bacteroidales	Dysgonomonadaceae
0001-116	fast-growing	0	Bacteria	Bacteroidota	Bacteroidia	Bacteroidales	Dysgonomonadaceae
0001-11	fast-growing	1	Bacteria	Bacteroidota	Bacteroidia	Bacteroidales	Dysgonomonadaceae
0001-121	uncharacterized	2	Bacteria	Bacteroidota	Bacteroidia	Bacteroidales	Dysgonomonadaceae
0001-122	fast-growing	1	Bacteria	Bacteroidota	Bacteroidia	Bacteroidales	Dysgonomonadaceae
0001-123	uncharacterized	1	Bacteria	Bacteroidota	Bacteroidia	Bacteroidales	Dysgonomonadaceae
0001-124	fast-growing	1	Bacteria	Bacteroidota	Bacteroidia	Bacteroidales	Dysgonomonadaceae
0001-129	fast-growing	0	Bacteria	Bacteroidota	Bacteroidia	Bacteroidales	Dysgonomonadaceae
0001-12	fast-growing	2	Bacteria	Bacteroidota	Bacteroidia	Bacteroidales	Dysgonomonadaceae
0001-130	fast-growing	0	Bacteria	Bacteroidota	Bacteroidia	Bacteroidales	Dysgonomonadaceae
0001-131	fast-growing	2	Bacteria	Bacteroidota	Bacteroidia	Bacteroidales	Dysgonomonadaceae
0001-132	uncharacterized	0	Bacteria	Bacteroidota	Bacteroidia	Bacteroidales	Dysgonomonadaceae
0001-137	fast-growing	0	Bacteria	Bacteroidota	Bacteroidia	Bacteroidales	Dysgonomonadaceae
0001-138	fast-growing	0	Bacteria	Bacteroidota	Bacteroidia	Bacteroidales	Dysgonomonadaceae
0001-139	uncharacterized	0	Bacteria	Bacteroidota	Bacteroidia	Bacteroidales	Dysgonomonadaceae
0001-140	fast-growing	0	Bacteria	Bacteroidota	Bacteroidia	Bacteroidales	Dysgonomonadaceae
0001-145	fast-growing	0	Bacteria	Bacteroidota	Bacteroidia	Bacteroidales	Dysgonomonadaceae
0001-146	fast-growing	0	Bacteria	Bacteroidota	Bacteroidia	Bacteroidales	Dysgonomonadaceae
0001-147	fast-growing	0	Bacteria	Bacteroidota	Bacteroidia	Bacteroidales	Dysgonomonadaceae
0001-148	fast-growing	0	Bacteria	Bacteroidota	Bacteroidia	Bacteroidales	Dysgonomonadaceae
0001-153	fast-growing	0	Bacteria	Bacteroidota	Bacteroidia	Bacteroidales	Dysgonomonadaceae
0001-154	fast-growing	0	Bacteria	Bacteroidota	Bacteroidia	Bacteroidales	Dysgonomonadaceae
0001-155	fast-growing	1	Bacteria	Bacteroidota	Bacteroidia	Bacteroidales	Dysgonomonadaceae
0001-156	fast-growing	0	Bacteria	Bacteroidota	Bacteroidia	Bacteroidales	Dysgonomonadaceae
0001-161	fast-growing	0	Bacteria	Bacteroidota	Bacteroidia	Bacteroidales	Dysgonomonadaceae
0001-162	fast-growing	1	Bacteria	Bacteroidota	Bacteroidia	Bacteroidales	Dysgonomonadaceae
0001-163	fast-growing	0	Bacteria	Bacteroidota	Bacteroidia	Bacteroidales	Dysgonomonadaceae
0001-164	fast-growing	0	Bacteria	Bacteroidota	Bacteroidia	Bacteroidales	Dysgonomonadaceae
0001-169	fast-growing	2	Bacteria	Bacteroidota	Bacteroidia	Bacteroidales	Dysgonomonadaceae
0001-170	fast-growing	0	Bacteria	Bacteroidota	Bacteroidia	Bacteroidales	Dysgonomonadaceae
0001-171	fast-growing	4	Bacteria	Bacteroidota	Bacteroidia	Bacteroidales	Dysgonomonadaceae
0001-172	fast-growing	0	Bacteria	Bacteroidota	Bacteroidia	Bacteroidales	Dysgonomonadaceae
0001-177	fast-growing	2	Bacteria	Bacteroidota	Bacteroidia	Bacteroidales	Dysgonomonadaceae
0001-178	fast-growing	0	Bacteria	Bacteroidota	Bacteroidia	Bacteroidales	Dysgonomonadaceae
0001-179	fast-growing	0	Bacteria	Bacteroidota	Bacteroidia	Bacteroidales	Dysgonomonadaceae
0001-17	uncharacterized	0	Bacteria	Bacteroidota	Bacteroidia	Bacteroidales	Dysgonomonadaceae
0001-180	fast-growing	0	Bacteria	Bacteroidota	Bacteroidia	Bacteroidales	Dysgonomonadaceae
0001-185	uncharacterized	0	Bacteria	Bacteroidota	Bacteroidia	Bacteroidales	Dysgonomonadaceae
0001-186	fast-growing	0	Bacteria	Bacteroidota	Bacteroidia	Bacteroidales	Dysgonomonadaceae
0001-187	fast-growing	0	Bacteria	Bacteroidota	Bacteroidia	Bacteroidales	Dysgonomonadaceae
0001-188	fast-growing	0	Bacteria	Bacteroidota	Bacteroidia	Bacteroidales	Dysgonomonadaceae
0001-18	uncharacterized	0	Bacteria	Bacteroidota	Bacteroidia	Bacteroidales	Dysgonomonadaceae
0001-197	uncharacterized	0	Bacteria	Bacteroidota	Bacteroidia	Bacteroidales	Dysgonomonadaceae
0001-198	fast-growing	0	Bacteria	Bacteroidota	Bacteroidia	Bacteroidales	Dysgonomonadaceae
0001-199	fast-growing	0	Bacteria	Bacteroidota	Bacteroidia	Bacteroidales	Dysgonomonadaceae
0001-19	fast-growing	0	Bacteria	Bacteroidota	Bacteroidia	Bacteroidales	Dysgonomonadaceae
0001-1	fast-growing	0	Bacteria	Bacteroidota	Bacteroidia	Bacteroidales	Dysgonomonadaceae
0001-200	fast-growing	3	Bacteria	Bacteroidota	Bacteroidia	Bacteroidales	Dysgonomonadaceae
0001-205	fast-growing	1	Bacteria	Bacteroidota	Bacteroidia	Bacteroidales	Dysgonomonadaceae
0001-206	fast-growing	2	Bacteria	Bacteroidota	Bacteroidia	Bacteroidales	Dysgonomonadaceae
0001-207	fast-growing	0	Bacteria	Bacteroidota	Bacteroidia	Bacteroidales	Dysgonomonadaceae
0001-208	fast-growing	0	Bacteria	Bacteroidota	Bacteroidia	Bacteroidales	Dysgonomonadaceae
0001-20	uncharacterized	1	Bacteria	Bacteroidota	Bacteroidia	Bacteroidales	Dysgonomonadaceae
0001-213	fast-growing	1	Bacteria	Bacteroidota	Bacteroidia	Bacteroidales	Dysgonomonadaceae
0001-214	fast-growing	0	Bacteria	Bacteroidota	Bacteroidia	Bacteroidales	Dysgonomonadaceae
0001-215	fast-growing	0	Bacteria	Bacteroidota	Bacteroidia	Bacteroidales	Dysgonomonadaceae
0001-216	fast-growing	0	Bacteria	Bacteroidota	Bacteroidia	Bacteroidales	Dysgonomonadaceae
0001-221	fast-growing	2	Bacteria	Bacteroidota	Bacteroidia	Bacteroidales	Dysgonomonadaceae
0001-222	fast-growing	0	Bacteria	Bacteroidota	Bacteroidia	Bacteroidales	Dysgonomonadaceae
0001-223	fast-growing	0	Bacteria	Bacteroidota	Bacteroidia	Bacteroidales	Dysgonomonadaceae
0001-224	fast-growing	0	Bacteria	Bacteroidota	Bacteroidia	Bacteroidales	Dysgonomonadaceae
0001-229	fast-growing	0	Bacteria	Bacteroidota	Bacteroidia	Bacteroidales	Dysgonomonadaceae
0001-230	fast-growing	0	Bacteria	Bacteroidota	Bacteroidia	Bacteroidales	Dysgonomonadaceae
0001-231	fast-growing	0	Bacteria	Bacteroidota	Bacteroidia	Bacteroidales	Dysgonomonadaceae
0001-232	fast-growing	0	Bacteria	Bacteroidota	Bacteroidia	Bacteroidales	Dysgonomonadaceae
0001-237	fast-growing	2	Bacteria	Bacteroidota	Bacteroidia	Bacteroidales	Dysgonomonadaceae
0001-238	uncharacterized	0	Bacteria	Bacteroidota	Bacteroidia	Bacteroidales	Dysgonomonadaceae
0001-239	fast-growing	0	Bacteria	Bacteroidota	Bacteroidia	Bacteroidales	Dysgonomonadaceae
0001-240	fast-growing	0	Bacteria	Bacteroidota	Bacteroidia	Bacteroidales	Dysgonomonadaceae
0001-245	fast-growing	0	Bacteria	Bacteroidota	Bacteroidia	Bacteroidales	Dysgonomonadaceae
0001-246	fast-growing	0	Bacteria	Bacteroidota	Bacteroidia	Bacteroidales	Dysgonomonadaceae
0001-247	fast-growing	0	Bacteria	Bacteroidota	Bacteroidia	Bacteroidales	Dysgonomonadaceae
0001-248	fast-growing	0	Bacteria	Bacteroidota	Bacteroidia	Bacteroidales	Dysgonomonadaceae
0001-253	fast-growing	0	Bacteria	Bacteroidota	Bacteroidia	Bacteroidales	Dysgonomonadaceae
0001-254	uncharacterized	0	Bacteria	Bacteroidota	Bacteroidia	Bacteroidales	Dysgonomonadaceae
0001-255	fast-growing	0	Bacteria	Bacteroidota	Bacteroidia	Bacteroidales	Dysgonomonadaceae
0001-256	fast-growing	0	Bacteria	Bacteroidota	Bacteroidia	Bacteroidales	Dysgonomonadaceae
0001-25	fast-growing	0	Bacteria	Bacteroidota	Bacteroidia	Bacteroidales	Dysgonomonadaceae
0001-261	fast-growing	0	Bacteria	Bacteroidota	Bacteroidia	Bacteroidales	Dysgonomonadaceae
0001-262	uncharacterized	1	Bacteria	Bacteroidota	Bacteroidia	Bacteroidales	Dysgonomonadaceae
0001-263	fast-growing	1	Bacteria	Bacteroidota	Bacteroidia	Bacteroidales	Dysgonomonadaceae
0001-264	fast-growing	1	Bacteria	Bacteroidota	Bacteroidia	Bacteroidales	Dysgonomonadaceae
0001-269	uncharacterized	3	Bacteria	Bacteroidota	Bacteroidia	Bacteroidales	Dysgonomonadaceae
0001-26	fast-growing	0	Bacteria	Bacteroidota	Bacteroidia	Bacteroidales	Dysgonomonadaceae
0001-270	fast-growing	0	Bacteria	Bacteroidota	Bacteroidia	Bacteroidales	Dysgonomonadaceae
0001-271	fast-growing	0	Bacteria	Bacteroidota	Bacteroidia	Bacteroidales	Dysgonomonadaceae
0001-272	fast-growing	0	Bacteria	Bacteroidota	Bacteroidia	Bacteroidales	Dysgonomonadaceae
0001-277	fast-growing	0	Bacteria	Bacteroidota	Bacteroidia	Bacteroidales	Dysgonomonadaceae
0001-278	fast-growing	0	Bacteria	Bacteroidota	Bacteroidia	Bacteroidales	Dysgonomonadaceae
0001-279	fast-growing	0	Bacteria	Bacteroidota	Bacteroidia	Bacteroidales	Dysgonomonadaceae
0001-27	fast-growing	1	Bacteria	Bacteroidota	Bacteroidia	Bacteroidales	Dysgonomonadaceae
0001-280	fast-growing	0	Bacteria	Bacteroidota	Bacteroidia	Bacteroidales	Dysgonomonadaceae
0001-285	fast-growing	0	Bacteria	Bacteroidota	Bacteroidia	Bacteroidales	Dysgonomonadaceae
0001-286	fast-growing	1	Bacteria	Bacteroidota	Bacteroidia	Bacteroidales	Dysgonomonadaceae
0001-287	fast-growing	1	Bacteria	Bacteroidota	Bacteroidia	Bacteroidales	Dysgonomonadaceae
0001-28	fast-growing	0	Bacteria	Bacteroidota	Bacteroidia	Bacteroidales	Dysgonomonadaceae
0001-293	fast-growing	0	Bacteria	Bacteroidota	Bacteroidia	Bacteroidales	Dysgonomonadaceae
0001-294	fast-growing	0	Bacteria	Bacteroidota	Bacteroidia	Bacteroidales	Dysgonomonadaceae
0001-295	fast-growing	0	Bacteria	Bacteroidota	Bacteroidia	Bacteroidales	Dysgonomonadaceae
0001-296	fast-growing	2	Bacteria	Bacteroidota	Bacteroidia	Bacteroidales	Dysgonomonadaceae
0001-2	fast-growing	1	Bacteria	Bacteroidota	Bacteroidia	Bacteroidales	Dysgonomonadaceae
0001-302	fast-growing	0	Bacteria	Bacteroidota	Bacteroidia	Bacteroidales	Dysgonomonadaceae
0001-303	fast-growing	0	Bacteria	Bacteroidota	Bacteroidia	Bacteroidales	Dysgonomonadaceae
0001-304	fast-growing	0	Bacteria	Bacteroidota	Bacteroidia	Bacteroidales	Dysgonomonadaceae
0001-309	uncharacterized	1	Bacteria	Bacteroidota	Bacteroidia	Bacteroidales	Dysgonomonadaceae
0001-310	fast-growing	0	Bacteria	Bacteroidota	Bacteroidia	Bacteroidales	Dysgonomonadaceae
0001-311	fast-growing	0	Bacteria	Bacteroidota	Bacteroidia	Bacteroidales	Dysgonomonadaceae
0001-312	fast-growing	0	Bacteria	Bacteroidota	Bacteroidia	Bacteroidales	Dysgonomonadaceae
0001-317	fast-growing	0	Bacteria	Bacteroidota	Bacteroidia	Bacteroidales	Dysgonomonadaceae
0001-318	fast-growing	0	Bacteria	Bacteroidota	Bacteroidia	Bacteroidales	Dysgonomonadaceae
0001-319	fast-growing	0	Bacteria	Bacteroidota	Bacteroidia	Bacteroidales	Dysgonomonadaceae
0001-320	fast-growing	0	Bacteria	Bacteroidota	Bacteroidia	Bacteroidales	Dysgonomonadaceae
0001-325	uncharacterized	0	Bacteria	Bacteroidota	Bacteroidia	Bacteroidales	Dysgonomonadaceae
0001-326	fast-growing	0	Bacteria	Bacteroidota	Bacteroidia	Bacteroidales	Dysgonomonadaceae
0001-327	uncharacterized	0	Bacteria	Bacteroidota	Bacteroidia	Bacteroidales	Dysgonomonadaceae
0001-328	fast-growing	0	Bacteria	Bacteroidota	Bacteroidia	Bacteroidales	Dysgonomonadaceae
0001-333	fast-growing	0	Bacteria	Bacteroidota	Bacteroidia	Bacteroidales	Dysgonomonadaceae
0001-334	uncharacterized	0	Bacteria	Bacteroidota	Bacteroidia	Bacteroidales	Dysgonomonadaceae
0001-335	fast-growing	0	Bacteria	Bacteroidota	Bacteroidia	Bacteroidales	Dysgonomonadaceae
0001-336	fast-growing	0	Bacteria	Bacteroidota	Bacteroidia	Bacteroidales	Dysgonomonadaceae
0001-33	fast-growing	3	Bacteria	Bacteroidota	Bacteroidia	Bacteroidales	Dysgonomonadaceae
0001-341	fast-growing	0	Bacteria	Bacteroidota	Bacteroidia	Bacteroidales	Dysgonomonadaceae
0001-342	fast-growing	0	Bacteria	Bacteroidota	Bacteroidia	Bacteroidales	Dysgonomonadaceae
0001-343	fast-growing	0	Bacteria	Bacteroidota	Bacteroidia	Bacteroidales	Dysgonomonadaceae
0001-344	fast-growing	0	Bacteria	Bacteroidota	Bacteroidia	Bacteroidales	Dysgonomonadaceae
0001-349	fast-growing	0	Bacteria	Bacteroidota	Bacteroidia	Bacteroidales	Dysgonomonadaceae
0001-34	fast-growing	0	Bacteria	Bacteroidota	Bacteroidia	Bacteroidales	Dysgonomonadaceae
0001-350	fast-growing	0	Bacteria	Bacteroidota	Bacteroidia	Bacteroidales	Dysgonomonadaceae
0001-351	fast-growing	0	Bacteria	Bacteroidota	Bacteroidia	Bacteroidales	Dysgonomonadaceae
0001-352	fast-growing	0	Bacteria	Bacteroidota	Bacteroidia	Bacteroidales	Dysgonomonadaceae
0001-357	fast-growing	0	Bacteria	Bacteroidota	Bacteroidia	Bacteroidales	Dysgonomonadaceae
0001-358	uncharacterized	0	Bacteria	Bacteroidota	Bacteroidia	Bacteroidales	Dysgonomonadaceae
0001-359	fast-growing	0	Bacteria	Bacteroidota	Bacteroidia	Bacteroidales	Dysgonomonadaceae
0001-35	fast-growing	0	Bacteria	Bacteroidota	Bacteroidia	Bacteroidales	Dysgonomonadaceae
0001-360	fast-growing	0	Bacteria	Bacteroidota	Bacteroidia	Bacteroidales	Dysgonomonadaceae
0001-365	fast-growing	0	Bacteria	Bacteroidota	Bacteroidia	Bacteroidales	Dysgonomonadaceae
0001-366	uncharacterized	0	Bacteria	Bacteroidota	Bacteroidia	Bacteroidales	Dysgonomonadaceae
0001-367	fast-growing	0	Bacteria	Bacteroidota	Bacteroidia	Bacteroidales	Dysgonomonadaceae
0001-368	fast-growing	0	Bacteria	Bacteroidota	Bacteroidia	Bacteroidales	Dysgonomonadaceae
0001-36	fast-growing	1	Bacteria	Bacteroidota	Bacteroidia	Bacteroidales	Dysgonomonadaceae
0001-373	fast-growing	1	Bacteria	Bacteroidota	Bacteroidia	Bacteroidales	Dysgonomonadaceae
0001-374	fast-growing	1	Bacteria	Bacteroidota	Bacteroidia	Bacteroidales	Dysgonomonadaceae
0001-375	fast-growing	0	Bacteria	Bacteroidota	Bacteroidia	Bacteroidales	Dysgonomonadaceae
0001-376	fast-growing	0	Bacteria	Bacteroidota	Bacteroidia	Bacteroidales	Dysgonomonadaceae
0001-381	fast-growing	0	Bacteria	Bacteroidota	Bacteroidia	Bacteroidales	Dysgonomonadaceae
0001-382	fast-growing	0	Bacteria	Bacteroidota	Bacteroidia	Bacteroidales	Dysgonomonadaceae
0001-383	fast-growing	0	Bacteria	Bacteroidota	Bacteroidia	Bacteroidales	Dysgonomonadaceae
0001-3	fast-growing	0	Bacteria	Bacteroidota	Bacteroidia	Bacteroidales	Dysgonomonadaceae
0001-41	fast-growing	0	Bacteria	Bacteroidota	Bacteroidia	Bacteroidales	Dysgonomonadaceae
0001-42	fast-growing	3	Bacteria	Bacteroidota	Bacteroidia	Bacteroidales	Dysgonomonadaceae
0001-43	fast-growing	0	Bacteria	Bacteroidota	Bacteroidia	Bacteroidales	Dysgonomonadaceae
0001-44	uncharacterized	0	Bacteria	Bacteroidota	Bacteroidia	Bacteroidales	Dysgonomonadaceae
0001-49	fast-growing	0	Bacteria	Bacteroidota	Bacteroidia	Bacteroidales	Dysgonomonadaceae
0001-4	fast-growing	0	Bacteria	Bacteroidota	Bacteroidia	Bacteroidales	Dysgonomonadaceae
0001-50	fast-growing	0	Bacteria	Bacteroidota	Bacteroidia	Bacteroidales	Dysgonomonadaceae
0001-51	fast-growing	1	Bacteria	Bacteroidota	Bacteroidia	Bacteroidales	Dysgonomonadaceae
0001-52	fast-growing	0	Bacteria	Bacteroidota	Bacteroidia	Bacteroidales	Dysgonomonadaceae
0001-57	fast-growing	0	Bacteria	Bacteroidota	Bacteroidia	Bacteroidales	Dysgonomonadaceae
0001-58	uncharacterized	1	Bacteria	Bacteroidota	Bacteroidia	Bacteroidales	Dysgonomonadaceae
0001-59	fast-growing	1	Bacteria	Bacteroidota	Bacteroidia	Bacteroidales	Dysgonomonadaceae
0001-60	fast-growing	0	Bacteria	Bacteroidota	Bacteroidia	Bacteroidales	Dysgonomonadaceae
0001-65	fast-growing	0	Bacteria	Bacteroidota	Bacteroidia	Bacteroidales	Dysgonomonadaceae
0001-66	fast-growing	0	Bacteria	Bacteroidota	Bacteroidia	Bacteroidales	Dysgonomonadaceae
0001-67	fast-growing	0	Bacteria	Bacteroidota	Bacteroidia	Bacteroidales	Dysgonomonadaceae
0001-68	fast-growing	0	Bacteria	Bacteroidota	Bacteroidia	Bacteroidales	Dysgonomonadaceae
0001-73	uncharacterized	0	Bacteria	Bacteroidota	Bacteroidia	Bacteroidales	Dysgonomonadaceae
0001-74	fast-growing	0	Bacteria	Bacteroidota	Bacteroidia	Bacteroidales	Dysgonomonadaceae
0001-75	fast-growing	0	Bacteria	Bacteroidota	Bacteroidia	Bacteroidales	Dysgonomonadaceae
0001-76	fast-growing	0	Bacteria	Bacteroidota	Bacteroidia	Bacteroidales	Dysgonomonadaceae
0001-81	fast-growing	0	Bacteria	Bacteroidota	Bacteroidia	Bacteroidales	Dysgonomonadaceae
0001-82	fast-growing	2	Bacteria	Bacteroidota	Bacteroidia	Bacteroidales	Dysgonomonadaceae
0001-83	fast-growing	0	Bacteria	Bacteroidota	Bacteroidia	Bacteroidales	Dysgonomonadaceae
0001-84	fast-growing	0	Bacteria	Bacteroidota	Bacteroidia	Bacteroidales	Dysgonomonadaceae
0001-89	fast-growing	0	Bacteria	Bacteroidota	Bacteroidia	Bacteroidales	Dysgonomonadaceae
0001-90	fast-growing	0	Bacteria	Bacteroidota	Bacteroidia	Bacteroidales	Dysgonomonadaceae
0001-91	fast-growing	0	Bacteria	Bacteroidota	Bacteroidia	Bacteroidales	Dysgonomonadaceae
0001-92	fast-growing	0	Bacteria	Bacteroidota	Bacteroidia	Bacteroidales	Dysgonomonadaceae
0001-97	fast-growing	1	Bacteria	Bacteroidota	Bacteroidia	Bacteroidales	Dysgonomonadaceae
0001-98	fast-growing	0	Bacteria	Bacteroidota	Bacteroidia	Bacteroidales	Dysgonomonadaceae
0001-99	fast-growing	1	Bacteria	Bacteroidota	Bacteroidia	Bacteroidales	Dysgonomonadaceae
0001-9	fast-growing	0	Bacteria	Bacteroidota	Bacteroidia	Bacteroidales	Dysgonomonadaceae
0002-100	fast-growing	0	Bacteria	Bacteroidota	Bacteroidia	Bacteroidales	Dysgonomonadaceae
0002-105	fast-growing	1	Bacteria	Bacteroidota	Bacteroidia	Bacteroidales	Dysgonomonadaceae
0002-106	uncharacterized	3	Bacteria	Bacteroidota	Bacteroidia	Bacteroidales	Dysgonomonadaceae
0002-107	fast-growing	0	Bacteria	Bacteroidota	Bacteroidia	Bacteroidales	Dysgonomonadaceae
0002-108	uncharacterized	0	Bacteria	Bacteroidota	Bacteroidia	Bacteroidales	Dysgonomonadaceae
0002-113	fast-growing	0	Bacteria	Bacteroidota	Bacteroidia	Bacteroidales	Dysgonomonadaceae
0002-114	fast-growing	0	Bacteria	Bacteroidota	Bacteroidia	Bacteroidales	Dysgonomonadaceae
0002-115	fast-growing	1	Bacteria	Bacteroidota	Bacteroidia	Bacteroidales	Dysgonomonadaceae
0002-116	fast-growing	3	Bacteria	Bacteroidota	Bacteroidia	Bacteroidales	Dysgonomonadaceae
0002-121	fast-growing	0	Bacteria	Bacteroidota	Bacteroidia	Bacteroidales	Dysgonomonadaceae
0002-122	fast-growing	2	Bacteria	Bacteroidota	Bacteroidia	Bacteroidales	Dysgonomonadaceae
0002-123	fast-growing	0	Bacteria	Bacteroidota	Bacteroidia	Bacteroidales	Dysgonomonadaceae
0002-129	fast-growing	0	Bacteria	Bacteroidota	Bacteroidia	Bacteroidales	Dysgonomonadaceae
0002-130	fast-growing	0	Bacteria	Bacteroidota	Bacteroidia	Bacteroidales	Dysgonomonadaceae
0002-131	fast-growing	0	Bacteria	Bacteroidota	Bacteroidia	Bacteroidales	Dysgonomonadaceae
0002-132	fast-growing	2	Bacteria	Bacteroidota	Bacteroidia	Bacteroidales	Dysgonomonadaceae
0002-137	fast-growing	0	Bacteria	Bacteroidota	Bacteroidia	Bacteroidales	Dysgonomonadaceae
0002-138	fast-growing	0	Bacteria	Bacteroidota	Bacteroidia	Bacteroidales	Dysgonomonadaceae
0002-139	fast-growing	0	Bacteria	Bacteroidota	Bacteroidia	Bacteroidales	Dysgonomonadaceae
0002-140	fast-growing	0	Bacteria	Bacteroidota	Bacteroidia	Bacteroidales	Dysgonomonadaceae
0002-145	fast-growing	0	Bacteria	Bacteroidota	Bacteroidia	Bacteroidales	Dysgonomonadaceae
0002-146	fast-growing	2	Bacteria	Bacteroidota	Bacteroidia	Bacteroidales	Dysgonomonadaceae
0002-147	fast-growing	0	Bacteria	Bacteroidota	Bacteroidia	Bacteroidales	Dysgonomonadaceae
0002-148	fast-growing	0	Bacteria	Bacteroidota	Bacteroidia	Bacteroidales	Dysgonomonadaceae
0002-153	fast-growing	0	Bacteria	Bacteroidota	Bacteroidia	Bacteroidales	Dysgonomonadaceae
0002-154	fast-growing	0	Bacteria	Bacteroidota	Bacteroidia	Bacteroidales	Dysgonomonadaceae
0002-155	fast-growing	0	Bacteria	Bacteroidota	Bacteroidia	Bacteroidales	Dysgonomonadaceae
0002-156	fast-growing	0	Bacteria	Bacteroidota	Bacteroidia	Bacteroidales	Dysgonomonadaceae
0002-161	fast-growing	0	Bacteria	Bacteroidota	Bacteroidia	Bacteroidales	Dysgonomonadaceae
0002-162	fast-growing	0	Bacteria	Bacteroidota	Bacteroidia	Bacteroidales	Dysgonomonadaceae
0002-163	fast-growing	0	Bacteria	Bacteroidota	Bacteroidia	Bacteroidales	Dysgonomonadaceae
0002-164	fast-growing	0	Bacteria	Bacteroidota	Bacteroidia	Bacteroidales	Dysgonomonadaceae
0002-169	fast-growing	0	Bacteria	Bacteroidota	Bacteroidia	Bacteroidales	Dysgonomonadaceae
0002-170	fast-growing	0	Bacteria	Bacteroidota	Bacteroidia	Bacteroidales	Dysgonomonadaceae
0002-171	fast-growing	0	Bacteria	Bacteroidota	Bacteroidia	Bacteroidales	Dysgonomonadaceae
0002-172	fast-growing	0	Bacteria	Bacteroidota	Bacteroidia	Bacteroidales	Dysgonomonadaceae
0002-177	fast-growing	1	Bacteria	Bacteroidota	Bacteroidia	Bacteroidales	Dysgonomonadaceae
0002-178	fast-growing	2	Bacteria	Bacteroidota	Bacteroidia	Bacteroidales	Dysgonomonadaceae
0002-179	fast-growing	1	Bacteria	Bacteroidota	Bacteroidia	Bacteroidales	Dysgonomonadaceae
0002-17	fast-growing	1	Bacteria	Bacteroidota	Bacteroidia	Bacteroidales	Dysgonomonadaceae
0002-180	fast-growing	0	Bacteria	Bacteroidota	Bacteroidia	Bacteroidales	Dysgonomonadaceae
0002-185	fast-growing	0	Bacteria	Bacteroidota	Bacteroidia	Bacteroidales	Dysgonomonadaceae
0002-186	fast-growing	2	Bacteria	Bacteroidota	Bacteroidia	Bacteroidales	Dysgonomonadaceae
0002-187	fast-growing	1	Bacteria	Bacteroidota	Bacteroidia	Bacteroidales	Dysgonomonadaceae
0002-188	fast-growing	0	Bacteria	Bacteroidota	Bacteroidia	Bacteroidales	Dysgonomonadaceae
0002-18	fast-growing	0	Bacteria	Bacteroidota	Bacteroidia	Bacteroidales	Dysgonomonadaceae
0002-197	fast-growing	0	Bacteria	Bacteroidota	Bacteroidia	Bacteroidales	Dysgonomonadaceae
0002-198	fast-growing	0	Bacteria	Bacteroidota	Bacteroidia	Bacteroidales	Dysgonomonadaceae
0002-199	fast-growing	0	Bacteria	Bacteroidota	Bacteroidia	Bacteroidales	Dysgonomonadaceae
0002-19	fast-growing	0	Bacteria	Bacteroidota	Bacteroidia	Bacteroidales	Dysgonomonadaceae
0002-200	fast-growing	0	Bacteria	Bacteroidota	Bacteroidia	Bacteroidales	Dysgonomonadaceae
0002-205	fast-growing	1	Bacteria	Bacteroidota	Bacteroidia	Bacteroidales	Dysgonomonadaceae
0002-206	fast-growing	0	Bacteria	Bacteroidota	Bacteroidia	Bacteroidales	Dysgonomonadaceae
0002-207	fast-growing	0	Bacteria	Bacteroidota	Bacteroidia	Bacteroidales	Dysgonomonadaceae
0002-208	fast-growing	0	Bacteria	Bacteroidota	Bacteroidia	Bacteroidales	Dysgonomonadaceae
0002-20	fast-growing	0	Bacteria	Bacteroidota	Bacteroidia	Bacteroidales	Dysgonomonadaceae
0002-213	fast-growing	0	Bacteria	Bacteroidota	Bacteroidia	Bacteroidales	Dysgonomonadaceae
0002-214	fast-growing	0	Bacteria	Bacteroidota	Bacteroidia	Bacteroidales	Dysgonomonadaceae
0002-215	fast-growing	1	Bacteria	Bacteroidota	Bacteroidia	Bacteroidales	Dysgonomonadaceae
0002-216	fast-growing	0	Bacteria	Bacteroidota	Bacteroidia	Bacteroidales	Dysgonomonadaceae
0002-221	fast-growing	0	Bacteria	Bacteroidota	Bacteroidia	Bacteroidales	Dysgonomonadaceae
0002-222	fast-growing	1	Bacteria	Bacteroidota	Bacteroidia	Bacteroidales	Dysgonomonadaceae
0002-223	fast-growing	0	Bacteria	Bacteroidota	Bacteroidia	Bacteroidales	Dysgonomonadaceae
0002-224	fast-growing	0	Bacteria	Bacteroidota	Bacteroidia	Bacteroidales	Dysgonomonadaceae
0002-229	fast-growing	0	Bacteria	Bacteroidota	Bacteroidia	Bacteroidales	Dysgonomonadaceae
0002-230	fast-growing	0	Bacteria	Bacteroidota	Bacteroidia	Bacteroidales	Dysgonomonadaceae
0002-231	fast-growing	0	Bacteria	Bacteroidota	Bacteroidia	Bacteroidales	Dysgonomonadaceae
0002-232	fast-growing	2	Bacteria	Bacteroidota	Bacteroidia	Bacteroidales	Dysgonomonadaceae
0002-237	fast-growing	0	Bacteria	Bacteroidota	Bacteroidia	Bacteroidales	Dysgonomonadaceae
0002-238	fast-growing	0	Bacteria	Bacteroidota	Bacteroidia	Bacteroidales	Dysgonomonadaceae
0002-239	fast-growing	0	Bacteria	Bacteroidota	Bacteroidia	Bacteroidales	Dysgonomonadaceae
0002-240	fast-growing	0	Bacteria	Bacteroidota	Bacteroidia	Bacteroidales	Dysgonomonadaceae
0002-245	fast-growing	1	Bacteria	Bacteroidota	Bacteroidia	Bacteroidales	Dysgonomonadaceae
0002-246	fast-growing	0	Bacteria	Bacteroidota	Bacteroidia	Bacteroidales	Dysgonomonadaceae
0002-247	fast-growing	1	Bacteria	Bacteroidota	Bacteroidia	Bacteroidales	Dysgonomonadaceae
0002-248	fast-growing	0	Bacteria	Bacteroidota	Bacteroidia	Bacteroidales	Dysgonomonadaceae
0002-253	fast-growing	0	Bacteria	Bacteroidota	Bacteroidia	Bacteroidales	Dysgonomonadaceae
0002-254	fast-growing	0	Bacteria	Bacteroidota	Bacteroidia	Bacteroidales	Dysgonomonadaceae
0002-255	uncharacterized	0	Bacteria	Bacteroidota	Bacteroidia	Bacteroidales	Dysgonomonadaceae
0002-256	fast-growing	0	Bacteria	Bacteroidota	Bacteroidia	Bacteroidales	Dysgonomonadaceae
0002-25	fast-growing	2	Bacteria	Bacteroidota	Bacteroidia	Bacteroidales	Dysgonomonadaceae
0002-261	fast-growing	0	Bacteria	Bacteroidota	Bacteroidia	Bacteroidales	Dysgonomonadaceae
0002-262	fast-growing	0	Bacteria	Bacteroidota	Bacteroidia	Bacteroidales	Dysgonomonadaceae
0002-263	fast-growing	0	Bacteria	Bacteroidota	Bacteroidia	Bacteroidales	Dysgonomonadaceae
0002-264	fast-growing	0	Bacteria	Bacteroidota	Bacteroidia	Bacteroidales	Dysgonomonadaceae
0002-269	fast-growing	1	Bacteria	Bacteroidota	Bacteroidia	Bacteroidales	Dysgonomonadaceae
0002-26	fast-growing	1	Bacteria	Bacteroidota	Bacteroidia	Bacteroidales	Dysgonomonadaceae
0002-270	fast-growing	0	Bacteria	Bacteroidota	Bacteroidia	Bacteroidales	Dysgonomonadaceae
0002-271	fast-growing	0	Bacteria	Bacteroidota	Bacteroidia	Bacteroidales	Dysgonomonadaceae
0002-272	fast-growing	0	Bacteria	Bacteroidota	Bacteroidia	Bacteroidales	Dysgonomonadaceae
0002-277	fast-growing	0	Bacteria	Bacteroidota	Bacteroidia	Bacteroidales	Dysgonomonadaceae
0002-278	fast-growing	0	Bacteria	Bacteroidota	Bacteroidia	Bacteroidales	Dysgonomonadaceae
0002-279	fast-growing	0	Bacteria	Bacteroidota	Bacteroidia	Bacteroidales	Dysgonomonadaceae
0002-27	fast-growing	2	Bacteria	Bacteroidota	Bacteroidia	Bacteroidales	Dysgonomonadaceae
0002-280	fast-growing	2	Bacteria	Bacteroidota	Bacteroidia	Bacteroidales	Dysgonomonadaceae
0002-285	fast-growing	0	Bacteria	Bacteroidota	Bacteroidia	Bacteroidales	Dysgonomonadaceae
0002-286	fast-growing	0	Bacteria	Bacteroidota	Bacteroidia	Bacteroidales	Dysgonomonadaceae
0002-287	fast-growing	1	Bacteria	Bacteroidota	Bacteroidia	Bacteroidales	Dysgonomonadaceae
0002-288	fast-growing	0	Bacteria	Bacteroidota	Bacteroidia	Bacteroidales	Dysgonomonadaceae
0002-28	fast-growing	0	Bacteria	Bacteroidota	Bacteroidia	Bacteroidales	Dysgonomonadaceae
0002-293	fast-growing	0	Bacteria	Bacteroidota	Bacteroidia	Bacteroidales	Dysgonomonadaceae
0002-294	fast-growing	0	Bacteria	Bacteroidota	Bacteroidia	Bacteroidales	Dysgonomonadaceae
0002-295	fast-growing	0	Bacteria	Bacteroidota	Bacteroidia	Bacteroidales	Dysgonomonadaceae
0002-296	fast-growing	0	Bacteria	Bacteroidota	Bacteroidia	Bacteroidales	Dysgonomonadaceae
0002-302	fast-growing	0	Bacteria	Bacteroidota	Bacteroidia	Bacteroidales	Dysgonomonadaceae
0002-303	fast-growing	0	Bacteria	Bacteroidota	Bacteroidia	Bacteroidales	Dysgonomonadaceae
0002-304	fast-growing	0	Bacteria	Bacteroidota	Bacteroidia	Bacteroidales	Dysgonomonadaceae
0002-309	fast-growing	0	Bacteria	Bacteroidota	Bacteroidia	Bacteroidales	Dysgonomonadaceae
0002-310	fast-growing	0	Bacteria	Bacteroidota	Bacteroidia	Bacteroidales	Dysgonomonadaceae
0002-311	fast-growing	0	Bacteria	Bacteroidota	Bacteroidia	Bacteroidales	Dysgonomonadaceae
0002-312	fast-growing	0	Bacteria	Bacteroidota	Bacteroidia	Bacteroidales	Dysgonomonadaceae
0002-317	fast-growing	0	Bacteria	Bacteroidota	Bacteroidia	Bacteroidales	Dysgonomonadaceae
0002-318	fast-growing	0	Bacteria	Bacteroidota	Bacteroidia	Bacteroidales	Dysgonomonadaceae
0002-319	fast-growing	0	Bacteria	Bacteroidota	Bacteroidia	Bacteroidales	Dysgonomonadaceae
0002-320	fast-growing	0	Bacteria	Bacteroidota	Bacteroidia	Bacteroidales	Dysgonomonadaceae
0002-325	fast-growing	0	Bacteria	Bacteroidota	Bacteroidia	Bacteroidales	Dysgonomonadaceae
0002-326	uncharacterized	0	Bacteria	Bacteroidota	Bacteroidia	Bacteroidales	Dysgonomonadaceae
0002-327	fast-growing	0	Bacteria	Bacteroidota	Bacteroidia	Bacteroidales	Dysgonomonadaceae
0002-328	uncharacterized	0	Bacteria	Bacteroidota	Bacteroidia	Bacteroidales	Dysgonomonadaceae
0002-333	fast-growing	0	Bacteria	Bacteroidota	Bacteroidia	Bacteroidales	Dysgonomonadaceae
0002-334	fast-growing	0	Bacteria	Bacteroidota	Bacteroidia	Bacteroidales	Dysgonomonadaceae
0002-335	fast-growing	0	Bacteria	Bacteroidota	Bacteroidia	Bacteroidales	Dysgonomonadaceae
0002-336	fast-growing	0	Bacteria	Bacteroidota	Bacteroidia	Bacteroidales	Dysgonomonadaceae
0002-341	fast-growing	0	Bacteria	Bacteroidota	Bacteroidia	Bacteroidales	Dysgonomonadaceae
0002-342	fast-growing	0	Bacteria	Bacteroidota	Bacteroidia	Bacteroidales	Dysgonomonadaceae
0002-343	fast-growing	0	Bacteria	Bacteroidota	Bacteroidia	Bacteroidales	Dysgonomonadaceae
0002-344	fast-growing	0	Bacteria	Bacteroidota	Bacteroidia	Bacteroidales	Dysgonomonadaceae
0002-349	fast-growing	0	Bacteria	Bacteroidota	Bacteroidia	Bacteroidales	Dysgonomonadaceae
0002-34	uncharacterized	0	Bacteria	Bacteroidota	Bacteroidia	Bacteroidales	Dysgonomonadaceae
0002-350	fast-growing	0	Bacteria	Bacteroidota	Bacteroidia	Bacteroidales	Dysgonomonadaceae
0002-351	fast-growing	0	Bacteria	Bacteroidota	Bacteroidia	Bacteroidales	Dysgonomonadaceae
0002-352	fast-growing	0	Bacteria	Bacteroidota	Bacteroidia	Bacteroidales	Dysgonomonadaceae
0002-357	fast-growing	2	Bacteria	Bacteroidota	Bacteroidia	Bacteroidales	Dysgonomonadaceae
0002-358	fast-growing	2	Bacteria	Bacteroidota	Bacteroidia	Bacteroidales	Dysgonomonadaceae
0002-359	uncharacterized	0	Bacteria	Bacteroidota	Bacteroidia	Bacteroidales	Dysgonomonadaceae
0002-35	fast-growing	0	Bacteria	Bacteroidota	Bacteroidia	Bacteroidales	Dysgonomonadaceae
0002-360	fast-growing	0	Bacteria	Bacteroidota	Bacteroidia	Bacteroidales	Dysgonomonadaceae
0002-365	uncharacterized	1	Bacteria	Bacteroidota	Bacteroidia	Bacteroidales	Dysgonomonadaceae
0002-366	fast-growing	0	Bacteria	Bacteroidota	Bacteroidia	Bacteroidales	Dysgonomonadaceae
0002-367	fast-growing	0	Bacteria	Bacteroidota	Bacteroidia	Bacteroidales	Dysgonomonadaceae
0002-368	uncharacterized	0	Bacteria	Bacteroidota	Bacteroidia	Bacteroidales	Dysgonomonadaceae
0002-36	fast-growing	0	Bacteria	Bacteroidota	Bacteroidia	Bacteroidales	Dysgonomonadaceae
0002-373	fast-growing	0	Bacteria	Bacteroidota	Bacteroidia	Bacteroidales	Dysgonomonadaceae
0002-374	fast-growing	0	Bacteria	Bacteroidota	Bacteroidia	Bacteroidales	Dysgonomonadaceae
0002-375	fast-growing	0	Bacteria	Bacteroidota	Bacteroidia	Bacteroidales	Dysgonomonadaceae
0002-376	fast-growing	0	Bacteria	Bacteroidota	Bacteroidia	Bacteroidales	Dysgonomonadaceae
0002-381	fast-growing	0	Bacteria	Bacteroidota	Bacteroidia	Bacteroidales	Dysgonomonadaceae
0002-382	uncharacterized	0	Bacteria	Bacteroidota	Bacteroidia	Bacteroidales	Dysgonomonadaceae
0002-383	uncharacterized	0	Bacteria	Bacteroidota	Bacteroidia	Bacteroidales	Dysgonomonadaceae
0002-41	fast-growing	0	Bacteria	Bacteroidota	Bacteroidia	Bacteroidales	Dysgonomonadaceae
0002-42	fast-growing	0	Bacteria	Bacteroidota	Bacteroidia	Bacteroidales	Dysgonomonadaceae
0002-43	fast-growing	0	Bacteria	Bacteroidota	Bacteroidia	Bacteroidales	Dysgonomonadaceae
0002-44	uncharacterized	1	Bacteria	Bacteroidota	Bacteroidia	Bacteroidales	Dysgonomonadaceae
0002-49	fast-growing	0	Bacteria	Bacteroidota	Bacteroidia	Bacteroidales	Dysgonomonadaceae
0002-50	fast-growing	1	Bacteria	Bacteroidota	Bacteroidia	Bacteroidales	Dysgonomonadaceae
0002-51	fast-growing	0	Bacteria	Bacteroidota	Bacteroidia	Bacteroidales	Dysgonomonadaceae
0002-52	fast-growing	0	Bacteria	Bacteroidota	Bacteroidia	Bacteroidales	Dysgonomonadaceae
0002-57	fast-growing	0	Bacteria	Bacteroidota	Bacteroidia	Bacteroidales	Dysgonomonadaceae
0002-58	fast-growing	1	Bacteria	Bacteroidota	Bacteroidia	Bacteroidales	Dysgonomonadaceae
0002-59	fast-growing	0	Bacteria	Bacteroidota	Bacteroidia	Bacteroidales	Dysgonomonadaceae
0002-60	fast-growing	0	Bacteria	Bacteroidota	Bacteroidia	Bacteroidales	Dysgonomonadaceae
0002-65	fast-growing	1	Bacteria	Bacteroidota	Bacteroidia	Bacteroidales	Dysgonomonadaceae
0002-66	fast-growing	0	Bacteria	Bacteroidota	Bacteroidia	Bacteroidales	Dysgonomonadaceae
0002-67	fast-growing	0	Bacteria	Bacteroidota	Bacteroidia	Bacteroidales	Dysgonomonadaceae
0002-68	fast-growing	3	Bacteria	Bacteroidota	Bacteroidia	Bacteroidales	Dysgonomonadaceae
0002-73	fast-growing	0	Bacteria	Bacteroidota	Bacteroidia	Bacteroidales	Dysgonomonadaceae
0002-74	fast-growing	0	Bacteria	Bacteroidota	Bacteroidia	Bacteroidales	Dysgonomonadaceae
0002-75	fast-growing	0	Bacteria	Bacteroidota	Bacteroidia	Bacteroidales	Dysgonomonadaceae
0002-76	fast-growing	0	Bacteria	Bacteroidota	Bacteroidia	Bacteroidales	Dysgonomonadaceae
0002-81	fast-growing	0	Bacteria	Bacteroidota	Bacteroidia	Bacteroidales	Dysgonomonadaceae
0002-82	uncharacterized	0	Bacteria	Bacteroidota	Bacteroidia	Bacteroidales	Dysgonomonadaceae
0002-83	fast-growing	0	Bacteria	Bacteroidota	Bacteroidia	Bacteroidales	Dysgonomonadaceae
0002-84	fast-growing	0	Bacteria	Bacteroidota	Bacteroidia	Bacteroidales	Dysgonomonadaceae
0002-89	fast-growing	1	Bacteria	Bacteroidota	Bacteroidia	Bacteroidales	Dysgonomonadaceae
0002-90	fast-growing	0	Bacteria	Bacteroidota	Bacteroidia	Bacteroidales	Dysgonomonadaceae
0002-91	fast-growing	1	Bacteria	Bacteroidota	Bacteroidia	Bacteroidales	Dysgonomonadaceae
0002-92	fast-growing	1	Bacteria	Bacteroidota	Bacteroidia	Bacteroidales	Dysgonomonadaceae
0002-97	fast-growing	1	Bacteria	Bacteroidota	Bacteroidia	Bacteroidales	Dysgonomonadaceae
0002-98	fast-growing	0	Bacteria	Bacteroidota	Bacteroidia	Bacteroidales	Dysgonomonadaceae
0002-99	fast-growing	0	Bacteria	Bacteroidota	Bacteroidia	Bacteroidales	Dysgonomonadaceae
0001-101	slow-growing	0	Bacteria	Bacteroidota	Bacteroidia	Bacteroidales	Dysgonomonadaceae
0001-102	slow-growing	0	Bacteria	Bacteroidota	Bacteroidia	Bacteroidales	Dysgonomonadaceae
0001-103	slow-growing	0	Bacteria	Bacteroidota	Bacteroidia	Bacteroidales	Dysgonomonadaceae
0001-104	slow-growing	0	Bacteria	Bacteroidota	Bacteroidia	Bacteroidales	Dysgonomonadaceae
0001-109	slow-growing	1	Bacteria	Bacteroidota	Bacteroidia	Bacteroidales	Dysgonomonadaceae
0001-110	slow-growing	1	Bacteria	Bacteroidota	Bacteroidia	Bacteroidales	Dysgonomonadaceae
0001-111	slow-growing	0	Bacteria	Bacteroidota	Bacteroidia	Bacteroidales	Dysgonomonadaceae
0001-112	slow-growing	0	Bacteria	Bacteroidota	Bacteroidia	Bacteroidales	Dysgonomonadaceae
0001-117	slow-growing	0	Bacteria	Bacteroidota	Bacteroidia	Bacteroidales	Dysgonomonadaceae
0001-118	slow-growing	0	Bacteria	Bacteroidota	Bacteroidia	Bacteroidales	Dysgonomonadaceae
0001-119	slow-growing	2	Bacteria	Bacteroidota	Bacteroidia	Bacteroidales	Dysgonomonadaceae
0001-120	slow-growing	0	Bacteria	Bacteroidota	Bacteroidia	Bacteroidales	Dysgonomonadaceae
0001-125	slow-growing	0	Bacteria	Bacteroidota	Bacteroidia	Bacteroidales	Dysgonomonadaceae
0001-126	slow-growing	0	Bacteria	Bacteroidota	Bacteroidia	Bacteroidales	Dysgonomonadaceae
0001-127	slow-growing	1	Bacteria	Bacteroidota	Bacteroidia	Bacteroidales	Dysgonomonadaceae
0001-128	slow-growing	1	Bacteria	Bacteroidota	Bacteroidia	Bacteroidales	Dysgonomonadaceae
0001-133	slow-growing	1	Bacteria	Bacteroidota	Bacteroidia	Bacteroidales	Dysgonomonadaceae
0001-134	slow-growing	2	Bacteria	Bacteroidota	Bacteroidia	Bacteroidales	Dysgonomonadaceae
0001-135	slow-growing	2	Bacteria	Bacteroidota	Bacteroidia	Bacteroidales	Dysgonomonadaceae
0001-136	uncharacterized	0	Bacteria	Bacteroidota	Bacteroidia	Bacteroidales	Dysgonomonadaceae
0001-13	slow-growing	0	Bacteria	Bacteroidota	Bacteroidia	Bacteroidales	Dysgonomonadaceae
0001-141	slow-growing	4	Bacteria	Bacteroidota	Bacteroidia	Bacteroidales	Dysgonomonadaceae
0001-142	slow-growing	0	Bacteria	Bacteroidota	Bacteroidia	Bacteroidales	Dysgonomonadaceae
0001-143	slow-growing	0	Bacteria	Bacteroidota	Bacteroidia	Bacteroidales	Dysgonomonadaceae
0001-144	slow-growing	0	Bacteria	Bacteroidota	Bacteroidia	Bacteroidales	Dysgonomonadaceae
0001-149	slow-growing	0	Bacteria	Bacteroidota	Bacteroidia	Bacteroidales	Dysgonomonadaceae
0001-14	uncharacterized	1	Bacteria	Bacteroidota	Bacteroidia	Bacteroidales	Dysgonomonadaceae
0001-150	slow-growing	0	Bacteria	Bacteroidota	Bacteroidia	Bacteroidales	Dysgonomonadaceae
0001-151	slow-growing	0	Bacteria	Bacteroidota	Bacteroidia	Bacteroidales	Dysgonomonadaceae
0001-152	slow-growing	0	Bacteria	Bacteroidota	Bacteroidia	Bacteroidales	Dysgonomonadaceae
0001-157	slow-growing	0	Bacteria	Bacteroidota	Bacteroidia	Bacteroidales	Dysgonomonadaceae
0001-158	slow-growing	2	Bacteria	Bacteroidota	Bacteroidia	Bacteroidales	Dysgonomonadaceae
0001-159	slow-growing	0	Bacteria	Bacteroidota	Bacteroidia	Bacteroidales	Dysgonomonadaceae
0001-15	slow-growing	0	Bacteria	Bacteroidota	Bacteroidia	Bacteroidales	Dysgonomonadaceae
0001-160	slow-growing	4	Bacteria	Bacteroidota	Bacteroidia	Bacteroidales	Dysgonomonadaceae
0001-165	slow-growing	5	Bacteria	Bacteroidota	Bacteroidia	Bacteroidales	Dysgonomonadaceae
0001-166	slow-growing	3	Bacteria	Bacteroidota	Bacteroidia	Bacteroidales	Dysgonomonadaceae
0001-167	slow-growing	0	Bacteria	Bacteroidota	Bacteroidia	Bacteroidales	Dysgonomonadaceae
0001-168	slow-growing	0	Bacteria	Bacteroidota	Bacteroidia	Bacteroidales	Dysgonomonadaceae
0001-16	slow-growing	1	Bacteria	Bacteroidota	Bacteroidia	Bacteroidales	Dysgonomonadaceae
0001-173	slow-growing	1	Bacteria	Bacteroidota	Bacteroidia	Bacteroidales	Dysgonomonadaceae
0001-174	slow-growing	1	Bacteria	Bacteroidota	Bacteroidia	Bacteroidales	Dysgonomonadaceae
0001-175	slow-growing	1	Bacteria	Bacteroidota	Bacteroidia	Bacteroidales	Dysgonomonadaceae
0001-176	slow-growing	0	Bacteria	Bacteroidota	Bacteroidia	Bacteroidales	Dysgonomonadaceae
0001-181	slow-growing	0	Bacteria	Bacteroidota	Bacteroidia	Bacteroidales	Dysgonomonadaceae
0001-182	slow-growing	0	Bacteria	Bacteroidota	Bacteroidia	Bacteroidales	Dysgonomonadaceae
0001-183	slow-growing	2	Bacteria	Bacteroidota	Bacteroidia	Bacteroidales	Dysgonomonadaceae
0001-184	slow-growing	0	Bacteria	Bacteroidota	Bacteroidia	Bacteroidales	Dysgonomonadaceae
0001-189	slow-growing	0	Bacteria	Bacteroidota	Bacteroidia	Bacteroidales	Dysgonomonadaceae
0001-190	slow-growing	0	Bacteria	Bacteroidota	Bacteroidia	Bacteroidales	Dysgonomonadaceae
0001-191	slow-growing	3	Bacteria	Bacteroidota	Bacteroidia	Bacteroidales	Dysgonomonadaceae
0001-193	slow-growing	0	Bacteria	Bacteroidota	Bacteroidia	Bacteroidales	Dysgonomonadaceae
0001-194	slow-growing	0	Bacteria	Bacteroidota	Bacteroidia	Bacteroidales	Dysgonomonadaceae
0001-195	slow-growing	0	Bacteria	Bacteroidota	Bacteroidia	Bacteroidales	Dysgonomonadaceae
0001-196	slow-growing	0	Bacteria	Bacteroidota	Bacteroidia	Bacteroidales	Dysgonomonadaceae
0001-201	slow-growing	0	Bacteria	Bacteroidota	Bacteroidia	Bacteroidales	Dysgonomonadaceae
0001-202	slow-growing	0	Bacteria	Bacteroidota	Bacteroidia	Bacteroidales	Dysgonomonadaceae
0001-203	slow-growing	0	Bacteria	Bacteroidota	Bacteroidia	Bacteroidales	Dysgonomonadaceae
0001-204	uncharacterized	2	Bacteria	Bacteroidota	Bacteroidia	Bacteroidales	Dysgonomonadaceae
0001-209	slow-growing	1	Bacteria	Bacteroidota	Bacteroidia	Bacteroidales	Dysgonomonadaceae
0001-210	slow-growing	0	Bacteria	Bacteroidota	Bacteroidia	Bacteroidales	Dysgonomonadaceae
0001-211	uncharacterized	2	Bacteria	Bacteroidota	Bacteroidia	Bacteroidales	Dysgonomonadaceae
0001-212	slow-growing	0	Bacteria	Bacteroidota	Bacteroidia	Bacteroidales	Dysgonomonadaceae
0001-217	slow-growing	2	Bacteria	Bacteroidota	Bacteroidia	Bacteroidales	Dysgonomonadaceae
0001-218	slow-growing	0	Bacteria	Bacteroidota	Bacteroidia	Bacteroidales	Dysgonomonadaceae
0001-219	slow-growing	0	Bacteria	Bacteroidota	Bacteroidia	Bacteroidales	Dysgonomonadaceae
0001-21	slow-growing	0	Bacteria	Bacteroidota	Bacteroidia	Bacteroidales	Dysgonomonadaceae
0001-220	slow-growing	1	Bacteria	Bacteroidota	Bacteroidia	Bacteroidales	Dysgonomonadaceae
0001-225	slow-growing	0	Bacteria	Bacteroidota	Bacteroidia	Bacteroidales	Dysgonomonadaceae
0001-226	slow-growing	0	Bacteria	Bacteroidota	Bacteroidia	Bacteroidales	Dysgonomonadaceae
0001-227	slow-growing	1	Bacteria	Bacteroidota	Bacteroidia	Bacteroidales	Dysgonomonadaceae
0001-228	slow-growing	1	Bacteria	Bacteroidota	Bacteroidia	Bacteroidales	Dysgonomonadaceae
0001-22	slow-growing	1	Bacteria	Bacteroidota	Bacteroidia	Bacteroidales	Dysgonomonadaceae
0001-233	uncharacterized	0	Bacteria	Bacteroidota	Bacteroidia	Bacteroidales	Dysgonomonadaceae
0001-234	slow-growing	0	Bacteria	Bacteroidota	Bacteroidia	Bacteroidales	Dysgonomonadaceae
0001-235	slow-growing	0	Bacteria	Bacteroidota	Bacteroidia	Bacteroidales	Dysgonomonadaceae
0001-236	slow-growing	0	Bacteria	Bacteroidota	Bacteroidia	Bacteroidales	Dysgonomonadaceae
0001-23	uncharacterized	0	Bacteria	Bacteroidota	Bacteroidia	Bacteroidales	Dysgonomonadaceae
0001-241	slow-growing	1	Bacteria	Bacteroidota	Bacteroidia	Bacteroidales	Dysgonomonadaceae
0001-242	slow-growing	1	Bacteria	Bacteroidota	Bacteroidia	Bacteroidales	Dysgonomonadaceae
0001-243	slow-growing	1	Bacteria	Bacteroidota	Bacteroidia	Bacteroidales	Dysgonomonadaceae
0001-244	slow-growing	0	Bacteria	Bacteroidota	Bacteroidia	Bacteroidales	Dysgonomonadaceae
0001-249	slow-growing	0	Bacteria	Bacteroidota	Bacteroidia	Bacteroidales	Dysgonomonadaceae
0001-24	slow-growing	0	Bacteria	Bacteroidota	Bacteroidia	Bacteroidales	Dysgonomonadaceae
0001-250	uncharacterized	0	Bacteria	Bacteroidota	Bacteroidia	Bacteroidales	Dysgonomonadaceae
0001-251	slow-growing	0	Bacteria	Bacteroidota	Bacteroidia	Bacteroidales	Dysgonomonadaceae
0001-257	slow-growing	0	Bacteria	Bacteroidota	Bacteroidia	Bacteroidales	Dysgonomonadaceae
0001-258	slow-growing	0	Bacteria	Bacteroidota	Bacteroidia	Bacteroidales	Dysgonomonadaceae
0001-259	slow-growing	0	Bacteria	Bacteroidota	Bacteroidia	Bacteroidales	Dysgonomonadaceae
0001-260	slow-growing	0	Bacteria	Bacteroidota	Bacteroidia	Bacteroidales	Dysgonomonadaceae
0001-265	slow-growing	0	Bacteria	Bacteroidota	Bacteroidia	Bacteroidales	Dysgonomonadaceae
0001-266	slow-growing	0	Bacteria	Bacteroidota	Bacteroidia	Bacteroidales	Dysgonomonadaceae
0001-267	slow-growing	0	Bacteria	Bacteroidota	Bacteroidia	Bacteroidales	Dysgonomonadaceae
0001-268	slow-growing	0	Bacteria	Bacteroidota	Bacteroidia	Bacteroidales	Dysgonomonadaceae
0001-273	uncharacterized	0	Bacteria	Bacteroidota	Bacteroidia	Bacteroidales	Dysgonomonadaceae
0001-274	uncharacterized	0	Bacteria	Bacteroidota	Bacteroidia	Bacteroidales	Dysgonomonadaceae
0001-275	slow-growing	2	Bacteria	Bacteroidota	Bacteroidia	Bacteroidales	Dysgonomonadaceae
0001-276	slow-growing	0	Bacteria	Bacteroidota	Bacteroidia	Bacteroidales	Dysgonomonadaceae
0001-281	slow-growing	1	Bacteria	Bacteroidota	Bacteroidia	Bacteroidales	Dysgonomonadaceae
0001-282	slow-growing	0	Bacteria	Bacteroidota	Bacteroidia	Bacteroidales	Dysgonomonadaceae
0001-283	slow-growing	2	Bacteria	Bacteroidota	Bacteroidia	Bacteroidales	Dysgonomonadaceae
0001-284	slow-growing	1	Bacteria	Bacteroidota	Bacteroidia	Bacteroidales	Dysgonomonadaceae
0001-292	slow-growing	0	Bacteria	Bacteroidota	Bacteroidia	Bacteroidales	Dysgonomonadaceae
0001-297	slow-growing	0	Bacteria	Bacteroidota	Bacteroidia	Bacteroidales	Dysgonomonadaceae
0001-298	slow-growing	1	Bacteria	Bacteroidota	Bacteroidia	Bacteroidales	Dysgonomonadaceae
0001-299	slow-growing	2	Bacteria	Bacteroidota	Bacteroidia	Bacteroidales	Dysgonomonadaceae
0001-29	slow-growing	0	Bacteria	Bacteroidota	Bacteroidia	Bacteroidales	Dysgonomonadaceae
0001-300	slow-growing	1	Bacteria	Bacteroidota	Bacteroidia	Bacteroidales	Dysgonomonadaceae
0001-305	slow-growing	0	Bacteria	Bacteroidota	Bacteroidia	Bacteroidales	Dysgonomonadaceae
0001-306	slow-growing	0	Bacteria	Bacteroidota	Bacteroidia	Bacteroidales	Dysgonomonadaceae
0001-307	uncharacterized	0	Bacteria	Bacteroidota	Bacteroidia	Bacteroidales	Dysgonomonadaceae
0001-308	slow-growing	1	Bacteria	Bacteroidota	Bacteroidia	Bacteroidales	Dysgonomonadaceae
0001-30	slow-growing	1	Bacteria	Bacteroidota	Bacteroidia	Bacteroidales	Dysgonomonadaceae
0001-313	slow-growing	0	Bacteria	Bacteroidota	Bacteroidia	Bacteroidales	Dysgonomonadaceae
0001-314	uncharacterized	1	Bacteria	Bacteroidota	Bacteroidia	Bacteroidales	Dysgonomonadaceae
0001-315	slow-growing	0	Bacteria	Bacteroidota	Bacteroidia	Bacteroidales	Dysgonomonadaceae
0001-316	slow-growing	0	Bacteria	Bacteroidota	Bacteroidia	Bacteroidales	Dysgonomonadaceae
0001-31	slow-growing	0	Bacteria	Bacteroidota	Bacteroidia	Bacteroidales	Dysgonomonadaceae
0001-321	slow-growing	0	Bacteria	Bacteroidota	Bacteroidia	Bacteroidales	Dysgonomonadaceae
0001-322	slow-growing	0	Bacteria	Bacteroidota	Bacteroidia	Bacteroidales	Dysgonomonadaceae
0001-323	slow-growing	0	Bacteria	Bacteroidota	Bacteroidia	Bacteroidales	Dysgonomonadaceae
0001-324	slow-growing	0	Bacteria	Bacteroidota	Bacteroidia	Bacteroidales	Dysgonomonadaceae
0001-329	slow-growing	0	Bacteria	Bacteroidota	Bacteroidia	Bacteroidales	Dysgonomonadaceae
0001-32	slow-growing	0	Bacteria	Bacteroidota	Bacteroidia	Bacteroidales	Dysgonomonadaceae
0001-330	slow-growing	0	Bacteria	Bacteroidota	Bacteroidia	Bacteroidales	Dysgonomonadaceae
0001-331	slow-growing	1	Bacteria	Bacteroidota	Bacteroidia	Bacteroidales	Dysgonomonadaceae
0001-332	slow-growing	0	Bacteria	Bacteroidota	Bacteroidia	Bacteroidales	Dysgonomonadaceae
0001-338	slow-growing	0	Bacteria	Bacteroidota	Bacteroidia	Bacteroidales	Dysgonomonadaceae
0001-339	slow-growing	1	Bacteria	Bacteroidota	Bacteroidia	Bacteroidales	Dysgonomonadaceae
0001-340	slow-growing	0	Bacteria	Bacteroidota	Bacteroidia	Bacteroidales	Dysgonomonadaceae
0001-345	slow-growing	0	Bacteria	Bacteroidota	Bacteroidia	Bacteroidales	Dysgonomonadaceae
0001-346	slow-growing	0	Bacteria	Bacteroidota	Bacteroidia	Bacteroidales	Dysgonomonadaceae
0001-347	slow-growing	0	Bacteria	Bacteroidota	Bacteroidia	Bacteroidales	Dysgonomonadaceae
0001-348	slow-growing	0	Bacteria	Bacteroidota	Bacteroidia	Bacteroidales	Dysgonomonadaceae
0001-354	slow-growing	0	Bacteria	Bacteroidota	Bacteroidia	Bacteroidales	Dysgonomonadaceae
0001-355	slow-growing	0	Bacteria	Bacteroidota	Bacteroidia	Bacteroidales	Dysgonomonadaceae
0001-356	slow-growing	1	Bacteria	Bacteroidota	Bacteroidia	Bacteroidales	Dysgonomonadaceae
0001-361	slow-growing	0	Bacteria	Bacteroidota	Bacteroidia	Bacteroidales	Dysgonomonadaceae
0001-362	slow-growing	0	Bacteria	Bacteroidota	Bacteroidia	Bacteroidales	Dysgonomonadaceae
0001-363	slow-growing	0	Bacteria	Bacteroidota	Bacteroidia	Bacteroidales	Dysgonomonadaceae
0001-364	slow-growing	0	Bacteria	Bacteroidota	Bacteroidia	Bacteroidales	Dysgonomonadaceae
0001-370	slow-growing	2	Bacteria	Bacteroidota	Bacteroidia	Bacteroidales	Dysgonomonadaceae
0001-371	slow-growing	0	Bacteria	Bacteroidota	Bacteroidia	Bacteroidales	Dysgonomonadaceae
0001-372	slow-growing	0	Bacteria	Bacteroidota	Bacteroidia	Bacteroidales	Dysgonomonadaceae
0001-377	slow-growing	0	Bacteria	Bacteroidota	Bacteroidia	Bacteroidales	Dysgonomonadaceae
0001-378	slow-growing	0	Bacteria	Bacteroidota	Bacteroidia	Bacteroidales	Dysgonomonadaceae
0001-379	slow-growing	0	Bacteria	Bacteroidota	Bacteroidia	Bacteroidales	Dysgonomonadaceae
0001-37	slow-growing	2	Bacteria	Bacteroidota	Bacteroidia	Bacteroidales	Dysgonomonadaceae
0001-380	slow-growing	1	Bacteria	Bacteroidota	Bacteroidia	Bacteroidales	Dysgonomonadaceae
0001-38	slow-growing	4	Bacteria	Bacteroidota	Bacteroidia	Bacteroidales	Dysgonomonadaceae
0001-39	slow-growing	0	Bacteria	Bacteroidota	Bacteroidia	Bacteroidales	Dysgonomonadaceae
0001-40	slow-growing	0	Bacteria	Bacteroidota	Bacteroidia	Bacteroidales	Dysgonomonadaceae
0001-45	slow-growing	2	Bacteria	Bacteroidota	Bacteroidia	Bacteroidales	Dysgonomonadaceae
0001-46	slow-growing	0	Bacteria	Bacteroidota	Bacteroidia	Bacteroidales	Dysgonomonadaceae
0001-47	slow-growing	0	Bacteria	Bacteroidota	Bacteroidia	Bacteroidales	Dysgonomonadaceae
0001-48	slow-growing	1	Bacteria	Bacteroidota	Bacteroidia	Bacteroidales	Dysgonomonadaceae
0001-54	slow-growing	0	Bacteria	Bacteroidota	Bacteroidia	Bacteroidales	Dysgonomonadaceae
0001-55	slow-growing	0	Bacteria	Bacteroidota	Bacteroidia	Bacteroidales	Dysgonomonadaceae
0001-56	uncharacterized	0	Bacteria	Bacteroidota	Bacteroidia	Bacteroidales	Dysgonomonadaceae
0001-5	slow-growing	0	Bacteria	Bacteroidota	Bacteroidia	Bacteroidales	Dysgonomonadaceae
0001-62	slow-growing	0	Bacteria	Bacteroidota	Bacteroidia	Bacteroidales	Dysgonomonadaceae
0001-63	slow-growing	1	Bacteria	Bacteroidota	Bacteroidia	Bacteroidales	Dysgonomonadaceae
0001-64	slow-growing	1	Bacteria	Bacteroidota	Bacteroidia	Bacteroidales	Dysgonomonadaceae
0001-69	slow-growing	0	Bacteria	Bacteroidota	Bacteroidia	Bacteroidales	Dysgonomonadaceae
0001-6	slow-growing	0	Bacteria	Bacteroidota	Bacteroidia	Bacteroidales	Dysgonomonadaceae
0001-70	slow-growing	0	Bacteria	Bacteroidota	Bacteroidia	Bacteroidales	Dysgonomonadaceae
0001-71	slow-growing	0	Bacteria	Bacteroidota	Bacteroidia	Bacteroidales	Dysgonomonadaceae
0001-72	slow-growing	2	Bacteria	Bacteroidota	Bacteroidia	Bacteroidales	Dysgonomonadaceae
0001-77	slow-growing	4	Bacteria	Bacteroidota	Bacteroidia	Bacteroidales	Dysgonomonadaceae
0001-78	slow-growing	0	Bacteria	Bacteroidota	Bacteroidia	Bacteroidales	Dysgonomonadaceae
0001-79	slow-growing	1	Bacteria	Bacteroidota	Bacteroidia	Bacteroidales	Dysgonomonadaceae
0001-7	uncharacterized	2	Bacteria	Bacteroidota	Bacteroidia	Bacteroidales	Dysgonomonadaceae
0001-80	slow-growing	1	Bacteria	Bacteroidota	Bacteroidia	Bacteroidales	Dysgonomonadaceae
0001-85	slow-growing	0	Bacteria	Bacteroidota	Bacteroidia	Bacteroidales	Dysgonomonadaceae
0001-86	slow-growing	0	Bacteria	Bacteroidota	Bacteroidia	Bacteroidales	Dysgonomonadaceae
0001-87	slow-growing	0	Bacteria	Bacteroidota	Bacteroidia	Bacteroidales	Dysgonomonadaceae
0001-88	slow-growing	0	Bacteria	Bacteroidota	Bacteroidia	Bacteroidales	Dysgonomonadaceae
0001-8	slow-growing	0	Bacteria	Bacteroidota	Bacteroidia	Bacteroidales	Dysgonomonadaceae
0001-93	slow-growing	1	Bacteria	Bacteroidota	Bacteroidia	Bacteroidales	Dysgonomonadaceae
0001-94	slow-growing	0	Bacteria	Bacteroidota	Bacteroidia	Bacteroidales	Dysgonomonadaceae
0001-95	slow-growing	0	Bacteria	Bacteroidota	Bacteroidia	Bacteroidales	Dysgonomonadaceae
0001-96	slow-growing	0	Bacteria	Bacteroidota	Bacteroidia	Bacteroidales	Dysgonomonadaceae
0002-101	slow-growing	0	Bacteria	Bacteroidota	Bacteroidia	Bacteroidales	Dysgonomonadaceae
0002-102	slow-growing	0	Bacteria	Bacteroidota	Bacteroidia	Bacteroidales	Dysgonomonadaceae
0002-103	slow-growing	1	Bacteria	Bacteroidota	Bacteroidia	Bacteroidales	Dysgonomonadaceae
0002-104	slow-growing	1	Bacteria	Bacteroidota	Bacteroidia	Bacteroidales	Dysgonomonadaceae
0002-109	slow-growing	1	Bacteria	Bacteroidota	Bacteroidia	Bacteroidales	Dysgonomonadaceae
0002-110	uncharacterized	1	Bacteria	Bacteroidota	Bacteroidia	Bacteroidales	Dysgonomonadaceae
0002-111	uncharacterized	1	Bacteria	Bacteroidota	Bacteroidia	Bacteroidales	Dysgonomonadaceae
0002-112	slow-growing	0	Bacteria	Bacteroidota	Bacteroidia	Bacteroidales	Dysgonomonadaceae
0002-117	slow-growing	0	Bacteria	Bacteroidota	Bacteroidia	Bacteroidales	Dysgonomonadaceae
0002-118	slow-growing	0	Bacteria	Bacteroidota	Bacteroidia	Bacteroidales	Dysgonomonadaceae
0002-119	slow-growing	0	Bacteria	Bacteroidota	Bacteroidia	Bacteroidales	Dysgonomonadaceae
0002-120	slow-growing	0	Bacteria	Bacteroidota	Bacteroidia	Bacteroidales	Dysgonomonadaceae
0002-125	slow-growing	0	Bacteria	Bacteroidota	Bacteroidia	Bacteroidales	Dysgonomonadaceae
0002-126	slow-growing	0	Bacteria	Bacteroidota	Bacteroidia	Bacteroidales	Dysgonomonadaceae
0002-127	slow-growing	0	Bacteria	Bacteroidota	Bacteroidia	Bacteroidales	Dysgonomonadaceae
0002-128	slow-growing	0	Bacteria	Bacteroidota	Bacteroidia	Bacteroidales	Dysgonomonadaceae
0002-133	slow-growing	0	Bacteria	Bacteroidota	Bacteroidia	Bacteroidales	Dysgonomonadaceae
0002-134	uncharacterized	0	Bacteria	Bacteroidota	Bacteroidia	Bacteroidales	Dysgonomonadaceae
0002-135	slow-growing	0	Bacteria	Bacteroidota	Bacteroidia	Bacteroidales	Dysgonomonadaceae
0002-136	slow-growing	0	Bacteria	Bacteroidota	Bacteroidia	Bacteroidales	Dysgonomonadaceae
0002-141	slow-growing	0	Bacteria	Bacteroidota	Bacteroidia	Bacteroidales	Dysgonomonadaceae
0002-142	slow-growing	0	Bacteria	Bacteroidota	Bacteroidia	Bacteroidales	Dysgonomonadaceae
0002-143	slow-growing	1	Bacteria	Bacteroidota	Bacteroidia	Bacteroidales	Dysgonomonadaceae
0002-144	slow-growing	0	Bacteria	Bacteroidota	Bacteroidia	Bacteroidales	Dysgonomonadaceae
0002-149	slow-growing	0	Bacteria	Bacteroidota	Bacteroidia	Bacteroidales	Dysgonomonadaceae
0002-150	slow-growing	0	Bacteria	Bacteroidota	Bacteroidia	Bacteroidales	Dysgonomonadaceae
0002-151	slow-growing	1	Bacteria	Bacteroidota	Bacteroidia	Bacteroidales	Dysgonomonadaceae
0002-152	slow-growing	0	Bacteria	Bacteroidota	Bacteroidia	Bacteroidales	Dysgonomonadaceae
0002-157	slow-growing	0	Bacteria	Bacteroidota	Bacteroidia	Bacteroidales	Dysgonomonadaceae
0002-158	uncharacterized	0	Bacteria	Bacteroidota	Bacteroidia	Bacteroidales	Dysgonomonadaceae
0002-159	slow-growing	0	Bacteria	Bacteroidota	Bacteroidia	Bacteroidales	Dysgonomonadaceae
0002-160	slow-growing	4	Bacteria	Bacteroidota	Bacteroidia	Bacteroidales	Dysgonomonadaceae
0002-165	slow-growing	2	Bacteria	Bacteroidota	Bacteroidia	Bacteroidales	Dysgonomonadaceae
0002-166	slow-growing	1	Bacteria	Bacteroidota	Bacteroidia	Bacteroidales	Dysgonomonadaceae
0002-167	slow-growing	0	Bacteria	Bacteroidota	Bacteroidia	Bacteroidales	Dysgonomonadaceae
0002-168	slow-growing	0	Bacteria	Bacteroidota	Bacteroidia	Bacteroidales	Dysgonomonadaceae
0002-173	slow-growing	0	Bacteria	Bacteroidota	Bacteroidia	Bacteroidales	Dysgonomonadaceae
0002-174	slow-growing	0	Bacteria	Bacteroidota	Bacteroidia	Bacteroidales	Dysgonomonadaceae
0002-175	slow-growing	0	Bacteria	Bacteroidota	Bacteroidia	Bacteroidales	Dysgonomonadaceae
0002-176	slow-growing	1	Bacteria	Bacteroidota	Bacteroidia	Bacteroidales	Dysgonomonadaceae
0002-181	uncharacterized	0	Bacteria	Bacteroidota	Bacteroidia	Bacteroidales	Dysgonomonadaceae
0002-182	slow-growing	0	Bacteria	Bacteroidota	Bacteroidia	Bacteroidales	Dysgonomonadaceae
0002-183	slow-growing	1	Bacteria	Bacteroidota	Bacteroidia	Bacteroidales	Dysgonomonadaceae
0002-184	slow-growing	0	Bacteria	Bacteroidota	Bacteroidia	Bacteroidales	Dysgonomonadaceae
0002-189	uncharacterized	1	Bacteria	Bacteroidota	Bacteroidia	Bacteroidales	Dysgonomonadaceae
0002-190	slow-growing	0	Bacteria	Bacteroidota	Bacteroidia	Bacteroidales	Dysgonomonadaceae
0002-191	slow-growing	0	Bacteria	Bacteroidota	Bacteroidia	Bacteroidales	Dysgonomonadaceae
0002-192	slow-growing	0	Bacteria	Bacteroidota	Bacteroidia	Bacteroidales	Dysgonomonadaceae
0002-193	slow-growing	0	Bacteria	Bacteroidota	Bacteroidia	Bacteroidales	Dysgonomonadaceae
0002-194	uncharacterized	0	Bacteria	Bacteroidota	Bacteroidia	Bacteroidales	Dysgonomonadaceae
0002-195	slow-growing	1	Bacteria	Bacteroidota	Bacteroidia	Bacteroidales	Dysgonomonadaceae
0002-196	slow-growing	0	Bacteria	Bacteroidota	Bacteroidia	Bacteroidales	Dysgonomonadaceae
0002-201	slow-growing	1	Bacteria	Bacteroidota	Bacteroidia	Bacteroidales	Dysgonomonadaceae
0002-202	slow-growing	0	Bacteria	Bacteroidota	Bacteroidia	Bacteroidales	Dysgonomonadaceae
0002-203	slow-growing	0	Bacteria	Bacteroidota	Bacteroidia	Bacteroidales	Dysgonomonadaceae
0002-204	slow-growing	0	Bacteria	Bacteroidota	Bacteroidia	Bacteroidales	Dysgonomonadaceae
0002-209	slow-growing	0	Bacteria	Bacteroidota	Bacteroidia	Bacteroidales	Dysgonomonadaceae
0002-210	slow-growing	0	Bacteria	Bacteroidota	Bacteroidia	Bacteroidales	Dysgonomonadaceae
0002-211	slow-growing	0	Bacteria	Bacteroidota	Bacteroidia	Bacteroidales	Dysgonomonadaceae
0002-212	uncharacterized	0	Bacteria	Bacteroidota	Bacteroidia	Bacteroidales	Dysgonomonadaceae
0002-217	slow-growing	0	Bacteria	Bacteroidota	Bacteroidia	Bacteroidales	Dysgonomonadaceae
0002-218	slow-growing	0	Bacteria	Bacteroidota	Bacteroidia	Bacteroidales	Dysgonomonadaceae
0002-219	slow-growing	1	Bacteria	Bacteroidota	Bacteroidia	Bacteroidales	Dysgonomonadaceae
0002-21	uncharacterized	0	Bacteria	Bacteroidota	Bacteroidia	Bacteroidales	Dysgonomonadaceae
0002-220	slow-growing	2	Bacteria	Bacteroidota	Bacteroidia	Bacteroidales	Dysgonomonadaceae
0002-225	slow-growing	1	Bacteria	Bacteroidota	Bacteroidia	Bacteroidales	Dysgonomonadaceae
0002-226	slow-growing	2	Bacteria	Bacteroidota	Bacteroidia	Bacteroidales	Dysgonomonadaceae
0002-227	slow-growing	0	Bacteria	Bacteroidota	Bacteroidia	Bacteroidales	Dysgonomonadaceae
0002-228	slow-growing	0	Bacteria	Bacteroidota	Bacteroidia	Bacteroidales	Dysgonomonadaceae
0002-22	slow-growing	2	Bacteria	Bacteroidota	Bacteroidia	Bacteroidales	Dysgonomonadaceae
0002-233	slow-growing	1	Bacteria	Bacteroidota	Bacteroidia	Bacteroidales	Dysgonomonadaceae
0002-234	uncharacterized	0	Bacteria	Bacteroidota	Bacteroidia	Bacteroidales	Dysgonomonadaceae
0002-235	uncharacterized	1	Bacteria	Bacteroidota	Bacteroidia	Bacteroidales	Dysgonomonadaceae
0002-236	slow-growing	0	Bacteria	Bacteroidota	Bacteroidia	Bacteroidales	Dysgonomonadaceae
0002-23	slow-growing	0	Bacteria	Bacteroidota	Bacteroidia	Bacteroidales	Dysgonomonadaceae
0002-241	slow-growing	0	Bacteria	Bacteroidota	Bacteroidia	Bacteroidales	Dysgonomonadaceae
0002-242	slow-growing	0	Bacteria	Bacteroidota	Bacteroidia	Bacteroidales	Dysgonomonadaceae
0002-243	slow-growing	0	Bacteria	Bacteroidota	Bacteroidia	Bacteroidales	Dysgonomonadaceae
0002-244	uncharacterized	0	Bacteria	Bacteroidota	Bacteroidia	Bacteroidales	Dysgonomonadaceae
0002-249	slow-growing	0	Bacteria	Bacteroidota	Bacteroidia	Bacteroidales	Dysgonomonadaceae
0002-250	slow-growing	0	Bacteria	Bacteroidota	Bacteroidia	Bacteroidales	Dysgonomonadaceae
0002-251	slow-growing	2	Bacteria	Bacteroidota	Bacteroidia	Bacteroidales	Dysgonomonadaceae
0002-252	uncharacterized	0	Bacteria	Bacteroidota	Bacteroidia	Bacteroidales	Dysgonomonadaceae
0002-257	uncharacterized	0	Bacteria	Bacteroidota	Bacteroidia	Bacteroidales	Dysgonomonadaceae
0002-258	slow-growing	0	Bacteria	Bacteroidota	Bacteroidia	Bacteroidales	Dysgonomonadaceae
0002-259	slow-growing	0	Bacteria	Bacteroidota	Bacteroidia	Bacteroidales	Dysgonomonadaceae
0002-260	slow-growing	0	Bacteria	Bacteroidota	Bacteroidia	Bacteroidales	Dysgonomonadaceae
0002-265	slow-growing	0	Bacteria	Bacteroidota	Bacteroidia	Bacteroidales	Dysgonomonadaceae
0002-266	slow-growing	0	Bacteria	Bacteroidota	Bacteroidia	Bacteroidales	Dysgonomonadaceae
0002-267	slow-growing	0	Bacteria	Bacteroidota	Bacteroidia	Bacteroidales	Dysgonomonadaceae
0002-268	slow-growing	0	Bacteria	Bacteroidota	Bacteroidia	Bacteroidales	Dysgonomonadaceae
0002-273	slow-growing	0	Bacteria	Bacteroidota	Bacteroidia	Bacteroidales	Dysgonomonadaceae
0002-274	uncharacterized	0	Bacteria	Bacteroidota	Bacteroidia	Bacteroidales	Dysgonomonadaceae
0002-275	slow-growing	0	Bacteria	Bacteroidota	Bacteroidia	Bacteroidales	Dysgonomonadaceae
0002-276	uncharacterized	0	Bacteria	Bacteroidota	Bacteroidia	Bacteroidales	Dysgonomonadaceae
0002-281	slow-growing	0	Bacteria	Bacteroidota	Bacteroidia	Bacteroidales	Dysgonomonadaceae
0002-282	slow-growing	0	Bacteria	Bacteroidota	Bacteroidia	Bacteroidales	Dysgonomonadaceae
0002-283	slow-growing	0	Bacteria	Bacteroidota	Bacteroidia	Bacteroidales	Dysgonomonadaceae
0002-284	uncharacterized	2	Bacteria	Bacteroidota	Bacteroidia	Bacteroidales	Dysgonomonadaceae
0002-292	slow-growing	1	Bacteria	Bacteroidota	Bacteroidia	Bacteroidales	Dysgonomonadaceae
0002-297	slow-growing	0	Bacteria	Bacteroidota	Bacteroidia	Bacteroidales	Dysgonomonadaceae
0002-298	slow-growing	0	Bacteria	Bacteroidota	Bacteroidia	Bacteroidales	Dysgonomonadaceae
0002-299	slow-growing	0	Bacteria	Bacteroidota	Bacteroidia	Bacteroidales	Dysgonomonadaceae
0002-29	slow-growing	0	Bacteria	Bacteroidota	Bacteroidia	Bacteroidales	Dysgonomonadaceae
0002-300	slow-growing	0	Bacteria	Bacteroidota	Bacteroidia	Bacteroidales	Dysgonomonadaceae
0002-305	slow-growing	0	Bacteria	Bacteroidota	Bacteroidia	Bacteroidales	Dysgonomonadaceae
0002-306	slow-growing	0	Bacteria	Bacteroidota	Bacteroidia	Bacteroidales	Dysgonomonadaceae
0002-307	slow-growing	1	Bacteria	Bacteroidota	Bacteroidia	Bacteroidales	Dysgonomonadaceae
0002-308	slow-growing	0	Bacteria	Bacteroidota	Bacteroidia	Bacteroidales	Dysgonomonadaceae
0002-30	slow-growing	1	Bacteria	Bacteroidota	Bacteroidia	Bacteroidales	Dysgonomonadaceae
0002-313	slow-growing	0	Bacteria	Bacteroidota	Bacteroidia	Bacteroidales	Dysgonomonadaceae
0002-314	uncharacterized	0	Bacteria	Bacteroidota	Bacteroidia	Bacteroidales	Dysgonomonadaceae
0002-315	slow-growing	0	Bacteria	Bacteroidota	Bacteroidia	Bacteroidales	Dysgonomonadaceae
0002-316	slow-growing	0	Bacteria	Bacteroidota	Bacteroidia	Bacteroidales	Dysgonomonadaceae
0002-31	slow-growing	0	Bacteria	Bacteroidota	Bacteroidia	Bacteroidales	Dysgonomonadaceae
0002-321	slow-growing	1	Bacteria	Bacteroidota	Bacteroidia	Bacteroidales	Dysgonomonadaceae
0002-322	slow-growing	0	Bacteria	Bacteroidota	Bacteroidia	Bacteroidales	Dysgonomonadaceae
0002-323	slow-growing	0	Bacteria	Bacteroidota	Bacteroidia	Bacteroidales	Dysgonomonadaceae
0002-324	slow-growing	0	Bacteria	Bacteroidota	Bacteroidia	Bacteroidales	Dysgonomonadaceae
0002-329	slow-growing	1	Bacteria	Bacteroidota	Bacteroidia	Bacteroidales	Dysgonomonadaceae
0002-32	slow-growing	0	Bacteria	Bacteroidota	Bacteroidia	Bacteroidales	Dysgonomonadaceae
0002-330	slow-growing	0	Bacteria	Bacteroidota	Bacteroidia	Bacteroidales	Dysgonomonadaceae
0002-331	uncharacterized	0	Bacteria	Bacteroidota	Bacteroidia	Bacteroidales	Dysgonomonadaceae
0002-332	slow-growing	0	Bacteria	Bacteroidota	Bacteroidia	Bacteroidales	Dysgonomonadaceae
0002-338	slow-growing	0	Bacteria	Bacteroidota	Bacteroidia	Bacteroidales	Dysgonomonadaceae
0002-339	slow-growing	0	Bacteria	Bacteroidota	Bacteroidia	Bacteroidales	Dysgonomonadaceae
0002-340	slow-growing	0	Bacteria	Bacteroidota	Bacteroidia	Bacteroidales	Dysgonomonadaceae
0002-345	slow-growing	0	Bacteria	Bacteroidota	Bacteroidia	Bacteroidales	Dysgonomonadaceae
0002-346	slow-growing	0	Bacteria	Bacteroidota	Bacteroidia	Bacteroidales	Dysgonomonadaceae
0002-347	slow-growing	0	Bacteria	Bacteroidota	Bacteroidia	Bacteroidales	Dysgonomonadaceae
0002-348	uncharacterized	0	Bacteria	Bacteroidota	Bacteroidia	Bacteroidales	Dysgonomonadaceae
0002-354	uncharacterized	0	Bacteria	Bacteroidota	Bacteroidia	Bacteroidales	Dysgonomonadaceae
0002-355	slow-growing	0	Bacteria	Bacteroidota	Bacteroidia	Bacteroidales	Dysgonomonadaceae
0002-356	slow-growing	0	Bacteria	Bacteroidota	Bacteroidia	Bacteroidales	Dysgonomonadaceae
0002-361	slow-growing	0	Bacteria	Bacteroidota	Bacteroidia	Bacteroidales	Dysgonomonadaceae
0002-362	slow-growing	0	Bacteria	Bacteroidota	Bacteroidia	Bacteroidales	Dysgonomonadaceae
0002-363	slow-growing	1	Bacteria	Bacteroidota	Bacteroidia	Bacteroidales	Dysgonomonadaceae
0002-364	slow-growing	0	Bacteria	Bacteroidota	Bacteroidia	Bacteroidales	Dysgonomonadaceae
0002-370	slow-growing	0	Bacteria	Bacteroidota	Bacteroidia	Bacteroidales	Dysgonomonadaceae
0002-371	uncharacterized	0	Bacteria	Bacteroidota	Bacteroidia	Bacteroidales	Dysgonomonadaceae
0002-378	slow-growing	0	Bacteria	Bacteroidota	Bacteroidia	Bacteroidales	Dysgonomonadaceae
0002-379	slow-growing	0	Bacteria	Bacteroidota	Bacteroidia	Bacteroidales	Dysgonomonadaceae
0002-37	slow-growing	0	Bacteria	Bacteroidota	Bacteroidia	Bacteroidales	Dysgonomonadaceae
0002-380	slow-growing	0	Bacteria	Bacteroidota	Bacteroidia	Bacteroidales	Dysgonomonadaceae
0002-38	slow-growing	1	Bacteria	Bacteroidota	Bacteroidia	Bacteroidales	Dysgonomonadaceae
0002-40	slow-growing	4	Bacteria	Bacteroidota	Bacteroidia	Bacteroidales	Dysgonomonadaceae
0002-45	slow-growing	0	Bacteria	Bacteroidota	Bacteroidia	Bacteroidales	Dysgonomonadaceae
0002-46	slow-growing	1	Bacteria	Bacteroidota	Bacteroidia	Bacteroidales	Dysgonomonadaceae
0002-47	slow-growing	0	Bacteria	Bacteroidota	Bacteroidia	Bacteroidales	Dysgonomonadaceae
0002-48	slow-growing	0	Bacteria	Bacteroidota	Bacteroidia	Bacteroidales	Dysgonomonadaceae
0002-54	slow-growing	1	Bacteria	Bacteroidota	Bacteroidia	Bacteroidales	Dysgonomonadaceae
0002-55	slow-growing	0	Bacteria	Bacteroidota	Bacteroidia	Bacteroidales	Dysgonomonadaceae
0002-62	slow-growing	0	Bacteria	Bacteroidota	Bacteroidia	Bacteroidales	Dysgonomonadaceae
0002-63	slow-growing	0	Bacteria	Bacteroidota	Bacteroidia	Bacteroidales	Dysgonomonadaceae
0002-64	uncharacterized	0	Bacteria	Bacteroidota	Bacteroidia	Bacteroidales	Dysgonomonadaceae
0002-69	uncharacterized	0	Bacteria	Bacteroidota	Bacteroidia	Bacteroidales	Dysgonomonadaceae
0002-70	uncharacterized	0	Bacteria	Bacteroidota	Bacteroidia	Bacteroidales	Dysgonomonadaceae
0002-71	slow-growing	0	Bacteria	Bacteroidota	Bacteroidia	Bacteroidales	Dysgonomonadaceae
0002-72	slow-growing	1	Bacteria	Bacteroidota	Bacteroidia	Bacteroidales	Dysgonomonadaceae
0002-77	slow-growing	0	Bacteria	Bacteroidota	Bacteroidia	Bacteroidales	Dysgonomonadaceae
0002-78	slow-growing	0	Bacteria	Bacteroidota	Bacteroidia	Bacteroidales	Dysgonomonadaceae
0002-79	slow-growing	0	Bacteria	Bacteroidota	Bacteroidia	Bacteroidales	Dysgonomonadaceae
0002-80	slow-growing	0	Bacteria	Bacteroidota	Bacteroidia	Bacteroidales	Dysgonomonadaceae
0002-85	slow-growing	0	Bacteria	Bacteroidota	Bacteroidia	Bacteroidales	Dysgonomonadaceae
0002-86	slow-growing	0	Bacteria	Bacteroidota	Bacteroidia	Bacteroidales	Dysgonomonadaceae
0002-87	slow-growing	0	Bacteria	Bacteroidota	Bacteroidia	Bacteroidales	Dysgonomonadaceae
0002-88	slow-growing	0	Bacteria	Bacteroidota	Bacteroidia	Bacteroidales	Dysgonomonadaceae
0002-93	slow-growing	0	Bacteria	Bacteroidota	Bacteroidia	Bacteroidales	Dysgonomonadaceae
0002-94	slow-growing	0	Bacteria	Bacteroidota	Bacteroidia	Bacteroidales	Dysgonomonadaceae
0002-95	slow-growing	0	Bacteria	Bacteroidota	Bacteroidia	Bacteroidales	Dysgonomonadaceae
0001-100	uncharacterized	74	Bacteria	Bacteroidota	Bacteroidia	Flavobacteriales	Flavobacteriaceae
0001-105	fast-growing	125	Bacteria	Bacteroidota	Bacteroidia	Flavobacteriales	Flavobacteriaceae
0001-106	fast-growing	84	Bacteria	Bacteroidota	Bacteroidia	Flavobacteriales	Flavobacteriaceae
0001-107	uncharacterized	175	Bacteria	Bacteroidota	Bacteroidia	Flavobacteriales	Flavobacteriaceae
0001-108	fast-growing	48	Bacteria	Bacteroidota	Bacteroidia	Flavobacteriales	Flavobacteriaceae
0001-10	fast-growing	154	Bacteria	Bacteroidota	Bacteroidia	Flavobacteriales	Flavobacteriaceae
0001-113	fast-growing	90	Bacteria	Bacteroidota	Bacteroidia	Flavobacteriales	Flavobacteriaceae
0001-114	fast-growing	137	Bacteria	Bacteroidota	Bacteroidia	Flavobacteriales	Flavobacteriaceae
0001-115	fast-growing	87	Bacteria	Bacteroidota	Bacteroidia	Flavobacteriales	Flavobacteriaceae
0001-116	fast-growing	46	Bacteria	Bacteroidota	Bacteroidia	Flavobacteriales	Flavobacteriaceae
0001-11	fast-growing	55	Bacteria	Bacteroidota	Bacteroidia	Flavobacteriales	Flavobacteriaceae
0001-121	uncharacterized	215	Bacteria	Bacteroidota	Bacteroidia	Flavobacteriales	Flavobacteriaceae
0001-122	fast-growing	96	Bacteria	Bacteroidota	Bacteroidia	Flavobacteriales	Flavobacteriaceae
0001-123	uncharacterized	202	Bacteria	Bacteroidota	Bacteroidia	Flavobacteriales	Flavobacteriaceae
0001-124	fast-growing	34	Bacteria	Bacteroidota	Bacteroidia	Flavobacteriales	Flavobacteriaceae
0001-129	fast-growing	121	Bacteria	Bacteroidota	Bacteroidia	Flavobacteriales	Flavobacteriaceae
0001-12	fast-growing	35	Bacteria	Bacteroidota	Bacteroidia	Flavobacteriales	Flavobacteriaceae
0001-130	fast-growing	82	Bacteria	Bacteroidota	Bacteroidia	Flavobacteriales	Flavobacteriaceae
0001-131	fast-growing	94	Bacteria	Bacteroidota	Bacteroidia	Flavobacteriales	Flavobacteriaceae
0001-132	uncharacterized	93	Bacteria	Bacteroidota	Bacteroidia	Flavobacteriales	Flavobacteriaceae
0001-137	fast-growing	167	Bacteria	Bacteroidota	Bacteroidia	Flavobacteriales	Flavobacteriaceae
0001-138	fast-growing	95	Bacteria	Bacteroidota	Bacteroidia	Flavobacteriales	Flavobacteriaceae
0001-139	uncharacterized	161	Bacteria	Bacteroidota	Bacteroidia	Flavobacteriales	Flavobacteriaceae
0001-140	fast-growing	45	Bacteria	Bacteroidota	Bacteroidia	Flavobacteriales	Flavobacteriaceae
0001-145	fast-growing	66	Bacteria	Bacteroidota	Bacteroidia	Flavobacteriales	Flavobacteriaceae
0001-146	fast-growing	120	Bacteria	Bacteroidota	Bacteroidia	Flavobacteriales	Flavobacteriaceae
0001-147	fast-growing	109	Bacteria	Bacteroidota	Bacteroidia	Flavobacteriales	Flavobacteriaceae
0001-148	fast-growing	34	Bacteria	Bacteroidota	Bacteroidia	Flavobacteriales	Flavobacteriaceae
0001-153	fast-growing	67	Bacteria	Bacteroidota	Bacteroidia	Flavobacteriales	Flavobacteriaceae
0001-154	fast-growing	87	Bacteria	Bacteroidota	Bacteroidia	Flavobacteriales	Flavobacteriaceae
0001-155	fast-growing	91	Bacteria	Bacteroidota	Bacteroidia	Flavobacteriales	Flavobacteriaceae
0001-156	fast-growing	18	Bacteria	Bacteroidota	Bacteroidia	Flavobacteriales	Flavobacteriaceae
0001-161	fast-growing	70	Bacteria	Bacteroidota	Bacteroidia	Flavobacteriales	Flavobacteriaceae
0001-162	fast-growing	49	Bacteria	Bacteroidota	Bacteroidia	Flavobacteriales	Flavobacteriaceae
0001-163	fast-growing	34	Bacteria	Bacteroidota	Bacteroidia	Flavobacteriales	Flavobacteriaceae
0001-164	fast-growing	95	Bacteria	Bacteroidota	Bacteroidia	Flavobacteriales	Flavobacteriaceae
0001-169	fast-growing	72	Bacteria	Bacteroidota	Bacteroidia	Flavobacteriales	Flavobacteriaceae
0001-170	fast-growing	73	Bacteria	Bacteroidota	Bacteroidia	Flavobacteriales	Flavobacteriaceae
0001-171	fast-growing	77	Bacteria	Bacteroidota	Bacteroidia	Flavobacteriales	Flavobacteriaceae
0001-172	fast-growing	69	Bacteria	Bacteroidota	Bacteroidia	Flavobacteriales	Flavobacteriaceae
0001-177	fast-growing	111	Bacteria	Bacteroidota	Bacteroidia	Flavobacteriales	Flavobacteriaceae
0001-178	fast-growing	101	Bacteria	Bacteroidota	Bacteroidia	Flavobacteriales	Flavobacteriaceae
0001-179	fast-growing	161	Bacteria	Bacteroidota	Bacteroidia	Flavobacteriales	Flavobacteriaceae
0001-17	uncharacterized	127	Bacteria	Bacteroidota	Bacteroidia	Flavobacteriales	Flavobacteriaceae
0001-180	fast-growing	81	Bacteria	Bacteroidota	Bacteroidia	Flavobacteriales	Flavobacteriaceae
0001-185	uncharacterized	207	Bacteria	Bacteroidota	Bacteroidia	Flavobacteriales	Flavobacteriaceae
0001-186	fast-growing	65	Bacteria	Bacteroidota	Bacteroidia	Flavobacteriales	Flavobacteriaceae
0001-187	fast-growing	96	Bacteria	Bacteroidota	Bacteroidia	Flavobacteriales	Flavobacteriaceae
0001-188	fast-growing	59	Bacteria	Bacteroidota	Bacteroidia	Flavobacteriales	Flavobacteriaceae
0001-18	uncharacterized	96	Bacteria	Bacteroidota	Bacteroidia	Flavobacteriales	Flavobacteriaceae
0001-197	uncharacterized	129	Bacteria	Bacteroidota	Bacteroidia	Flavobacteriales	Flavobacteriaceae
0001-198	fast-growing	25	Bacteria	Bacteroidota	Bacteroidia	Flavobacteriales	Flavobacteriaceae
0001-199	fast-growing	21	Bacteria	Bacteroidota	Bacteroidia	Flavobacteriales	Flavobacteriaceae
0001-19	fast-growing	40	Bacteria	Bacteroidota	Bacteroidia	Flavobacteriales	Flavobacteriaceae
0001-1	fast-growing	61	Bacteria	Bacteroidota	Bacteroidia	Flavobacteriales	Flavobacteriaceae
0001-200	fast-growing	43	Bacteria	Bacteroidota	Bacteroidia	Flavobacteriales	Flavobacteriaceae
0001-205	fast-growing	76	Bacteria	Bacteroidota	Bacteroidia	Flavobacteriales	Flavobacteriaceae
0001-206	fast-growing	39	Bacteria	Bacteroidota	Bacteroidia	Flavobacteriales	Flavobacteriaceae
0001-207	fast-growing	61	Bacteria	Bacteroidota	Bacteroidia	Flavobacteriales	Flavobacteriaceae
0001-208	fast-growing	82	Bacteria	Bacteroidota	Bacteroidia	Flavobacteriales	Flavobacteriaceae
0001-20	uncharacterized	139	Bacteria	Bacteroidota	Bacteroidia	Flavobacteriales	Flavobacteriaceae
0001-213	fast-growing	61	Bacteria	Bacteroidota	Bacteroidia	Flavobacteriales	Flavobacteriaceae
0001-214	fast-growing	64	Bacteria	Bacteroidota	Bacteroidia	Flavobacteriales	Flavobacteriaceae
0001-215	fast-growing	64	Bacteria	Bacteroidota	Bacteroidia	Flavobacteriales	Flavobacteriaceae
0001-216	fast-growing	42	Bacteria	Bacteroidota	Bacteroidia	Flavobacteriales	Flavobacteriaceae
0001-221	fast-growing	37	Bacteria	Bacteroidota	Bacteroidia	Flavobacteriales	Flavobacteriaceae
0001-222	fast-growing	53	Bacteria	Bacteroidota	Bacteroidia	Flavobacteriales	Flavobacteriaceae
0001-223	fast-growing	31	Bacteria	Bacteroidota	Bacteroidia	Flavobacteriales	Flavobacteriaceae
0001-224	fast-growing	63	Bacteria	Bacteroidota	Bacteroidia	Flavobacteriales	Flavobacteriaceae
0001-229	fast-growing	34	Bacteria	Bacteroidota	Bacteroidia	Flavobacteriales	Flavobacteriaceae
0001-230	fast-growing	46	Bacteria	Bacteroidota	Bacteroidia	Flavobacteriales	Flavobacteriaceae
0001-231	fast-growing	25	Bacteria	Bacteroidota	Bacteroidia	Flavobacteriales	Flavobacteriaceae
0001-232	fast-growing	13	Bacteria	Bacteroidota	Bacteroidia	Flavobacteriales	Flavobacteriaceae
0001-237	fast-growing	20	Bacteria	Bacteroidota	Bacteroidia	Flavobacteriales	Flavobacteriaceae
0001-238	uncharacterized	33	Bacteria	Bacteroidota	Bacteroidia	Flavobacteriales	Flavobacteriaceae
0001-239	fast-growing	24	Bacteria	Bacteroidota	Bacteroidia	Flavobacteriales	Flavobacteriaceae
0001-240	fast-growing	72	Bacteria	Bacteroidota	Bacteroidia	Flavobacteriales	Flavobacteriaceae
0001-245	fast-growing	14	Bacteria	Bacteroidota	Bacteroidia	Flavobacteriales	Flavobacteriaceae
0001-246	fast-growing	17	Bacteria	Bacteroidota	Bacteroidia	Flavobacteriales	Flavobacteriaceae
0001-247	fast-growing	27	Bacteria	Bacteroidota	Bacteroidia	Flavobacteriales	Flavobacteriaceae
0001-248	fast-growing	25	Bacteria	Bacteroidota	Bacteroidia	Flavobacteriales	Flavobacteriaceae
0001-253	fast-growing	34	Bacteria	Bacteroidota	Bacteroidia	Flavobacteriales	Flavobacteriaceae
0001-254	uncharacterized	32	Bacteria	Bacteroidota	Bacteroidia	Flavobacteriales	Flavobacteriaceae
0001-255	fast-growing	17	Bacteria	Bacteroidota	Bacteroidia	Flavobacteriales	Flavobacteriaceae
0001-256	fast-growing	45	Bacteria	Bacteroidota	Bacteroidia	Flavobacteriales	Flavobacteriaceae
0001-25	fast-growing	103	Bacteria	Bacteroidota	Bacteroidia	Flavobacteriales	Flavobacteriaceae
0001-261	fast-growing	21	Bacteria	Bacteroidota	Bacteroidia	Flavobacteriales	Flavobacteriaceae
0001-262	uncharacterized	38	Bacteria	Bacteroidota	Bacteroidia	Flavobacteriales	Flavobacteriaceae
0001-263	fast-growing	40	Bacteria	Bacteroidota	Bacteroidia	Flavobacteriales	Flavobacteriaceae
0001-264	fast-growing	31	Bacteria	Bacteroidota	Bacteroidia	Flavobacteriales	Flavobacteriaceae
0001-269	uncharacterized	41	Bacteria	Bacteroidota	Bacteroidia	Flavobacteriales	Flavobacteriaceae
0001-26	fast-growing	110	Bacteria	Bacteroidota	Bacteroidia	Flavobacteriales	Flavobacteriaceae
0001-270	fast-growing	13	Bacteria	Bacteroidota	Bacteroidia	Flavobacteriales	Flavobacteriaceae
0001-271	fast-growing	15	Bacteria	Bacteroidota	Bacteroidia	Flavobacteriales	Flavobacteriaceae
0001-272	fast-growing	32	Bacteria	Bacteroidota	Bacteroidia	Flavobacteriales	Flavobacteriaceae
0001-277	fast-growing	27	Bacteria	Bacteroidota	Bacteroidia	Flavobacteriales	Flavobacteriaceae
0001-278	fast-growing	25	Bacteria	Bacteroidota	Bacteroidia	Flavobacteriales	Flavobacteriaceae
0001-279	fast-growing	7	Bacteria	Bacteroidota	Bacteroidia	Flavobacteriales	Flavobacteriaceae
0001-27	fast-growing	108	Bacteria	Bacteroidota	Bacteroidia	Flavobacteriales	Flavobacteriaceae
0001-280	fast-growing	20	Bacteria	Bacteroidota	Bacteroidia	Flavobacteriales	Flavobacteriaceae
0001-285	fast-growing	16	Bacteria	Bacteroidota	Bacteroidia	Flavobacteriales	Flavobacteriaceae
0001-286	fast-growing	14	Bacteria	Bacteroidota	Bacteroidia	Flavobacteriales	Flavobacteriaceae
0001-287	fast-growing	62	Bacteria	Bacteroidota	Bacteroidia	Flavobacteriales	Flavobacteriaceae
0001-28	fast-growing	79	Bacteria	Bacteroidota	Bacteroidia	Flavobacteriales	Flavobacteriaceae
0001-293	fast-growing	22	Bacteria	Bacteroidota	Bacteroidia	Flavobacteriales	Flavobacteriaceae
0001-294	fast-growing	37	Bacteria	Bacteroidota	Bacteroidia	Flavobacteriales	Flavobacteriaceae
0001-295	fast-growing	32	Bacteria	Bacteroidota	Bacteroidia	Flavobacteriales	Flavobacteriaceae
0001-296	fast-growing	34	Bacteria	Bacteroidota	Bacteroidia	Flavobacteriales	Flavobacteriaceae
0001-2	fast-growing	78	Bacteria	Bacteroidota	Bacteroidia	Flavobacteriales	Flavobacteriaceae
0001-302	fast-growing	12	Bacteria	Bacteroidota	Bacteroidia	Flavobacteriales	Flavobacteriaceae
0001-303	fast-growing	28	Bacteria	Bacteroidota	Bacteroidia	Flavobacteriales	Flavobacteriaceae
0001-304	fast-growing	29	Bacteria	Bacteroidota	Bacteroidia	Flavobacteriales	Flavobacteriaceae
0001-309	uncharacterized	70	Bacteria	Bacteroidota	Bacteroidia	Flavobacteriales	Flavobacteriaceae
0001-310	fast-growing	20	Bacteria	Bacteroidota	Bacteroidia	Flavobacteriales	Flavobacteriaceae
0001-311	fast-growing	42	Bacteria	Bacteroidota	Bacteroidia	Flavobacteriales	Flavobacteriaceae
0001-312	fast-growing	22	Bacteria	Bacteroidota	Bacteroidia	Flavobacteriales	Flavobacteriaceae
0001-317	fast-growing	28	Bacteria	Bacteroidota	Bacteroidia	Flavobacteriales	Flavobacteriaceae
0001-318	fast-growing	20	Bacteria	Bacteroidota	Bacteroidia	Flavobacteriales	Flavobacteriaceae
0001-319	fast-growing	7	Bacteria	Bacteroidota	Bacteroidia	Flavobacteriales	Flavobacteriaceae
0001-320	fast-growing	25	Bacteria	Bacteroidota	Bacteroidia	Flavobacteriales	Flavobacteriaceae
0001-325	uncharacterized	66	Bacteria	Bacteroidota	Bacteroidia	Flavobacteriales	Flavobacteriaceae
0001-326	fast-growing	4	Bacteria	Bacteroidota	Bacteroidia	Flavobacteriales	Flavobacteriaceae
0001-327	uncharacterized	54	Bacteria	Bacteroidota	Bacteroidia	Flavobacteriales	Flavobacteriaceae
0001-328	fast-growing	24	Bacteria	Bacteroidota	Bacteroidia	Flavobacteriales	Flavobacteriaceae
0001-333	fast-growing	12	Bacteria	Bacteroidota	Bacteroidia	Flavobacteriales	Flavobacteriaceae
0001-334	uncharacterized	6	Bacteria	Bacteroidota	Bacteroidia	Flavobacteriales	Flavobacteriaceae
0001-335	fast-growing	9	Bacteria	Bacteroidota	Bacteroidia	Flavobacteriales	Flavobacteriaceae
0001-336	fast-growing	11	Bacteria	Bacteroidota	Bacteroidia	Flavobacteriales	Flavobacteriaceae
0001-33	fast-growing	53	Bacteria	Bacteroidota	Bacteroidia	Flavobacteriales	Flavobacteriaceae
0001-341	fast-growing	9	Bacteria	Bacteroidota	Bacteroidia	Flavobacteriales	Flavobacteriaceae
0001-342	fast-growing	13	Bacteria	Bacteroidota	Bacteroidia	Flavobacteriales	Flavobacteriaceae
0001-343	fast-growing	34	Bacteria	Bacteroidota	Bacteroidia	Flavobacteriales	Flavobacteriaceae
0001-344	fast-growing	9	Bacteria	Bacteroidota	Bacteroidia	Flavobacteriales	Flavobacteriaceae
0001-349	fast-growing	12	Bacteria	Bacteroidota	Bacteroidia	Flavobacteriales	Flavobacteriaceae
0001-34	fast-growing	89	Bacteria	Bacteroidota	Bacteroidia	Flavobacteriales	Flavobacteriaceae
0001-350	fast-growing	61	Bacteria	Bacteroidota	Bacteroidia	Flavobacteriales	Flavobacteriaceae
0001-351	fast-growing	5	Bacteria	Bacteroidota	Bacteroidia	Flavobacteriales	Flavobacteriaceae
0001-352	fast-growing	38	Bacteria	Bacteroidota	Bacteroidia	Flavobacteriales	Flavobacteriaceae
0001-357	fast-growing	25	Bacteria	Bacteroidota	Bacteroidia	Flavobacteriales	Flavobacteriaceae
0001-358	uncharacterized	109	Bacteria	Bacteroidota	Bacteroidia	Flavobacteriales	Flavobacteriaceae
0001-359	fast-growing	43	Bacteria	Bacteroidota	Bacteroidia	Flavobacteriales	Flavobacteriaceae
0001-35	fast-growing	36	Bacteria	Bacteroidota	Bacteroidia	Flavobacteriales	Flavobacteriaceae
0001-360	fast-growing	43	Bacteria	Bacteroidota	Bacteroidia	Flavobacteriales	Flavobacteriaceae
0001-365	fast-growing	17	Bacteria	Bacteroidota	Bacteroidia	Flavobacteriales	Flavobacteriaceae
0001-366	uncharacterized	28	Bacteria	Bacteroidota	Bacteroidia	Flavobacteriales	Flavobacteriaceae
0001-367	fast-growing	13	Bacteria	Bacteroidota	Bacteroidia	Flavobacteriales	Flavobacteriaceae
0001-368	fast-growing	4	Bacteria	Bacteroidota	Bacteroidia	Flavobacteriales	Flavobacteriaceae
0001-36	fast-growing	60	Bacteria	Bacteroidota	Bacteroidia	Flavobacteriales	Flavobacteriaceae
0001-373	fast-growing	23	Bacteria	Bacteroidota	Bacteroidia	Flavobacteriales	Flavobacteriaceae
0001-374	fast-growing	11	Bacteria	Bacteroidota	Bacteroidia	Flavobacteriales	Flavobacteriaceae
0001-375	fast-growing	27	Bacteria	Bacteroidota	Bacteroidia	Flavobacteriales	Flavobacteriaceae
0001-376	fast-growing	4	Bacteria	Bacteroidota	Bacteroidia	Flavobacteriales	Flavobacteriaceae
0001-381	fast-growing	19	Bacteria	Bacteroidota	Bacteroidia	Flavobacteriales	Flavobacteriaceae
0001-382	fast-growing	40	Bacteria	Bacteroidota	Bacteroidia	Flavobacteriales	Flavobacteriaceae
0001-383	fast-growing	14	Bacteria	Bacteroidota	Bacteroidia	Flavobacteriales	Flavobacteriaceae
0001-3	fast-growing	102	Bacteria	Bacteroidota	Bacteroidia	Flavobacteriales	Flavobacteriaceae
0001-41	fast-growing	49	Bacteria	Bacteroidota	Bacteroidia	Flavobacteriales	Flavobacteriaceae
0001-42	fast-growing	73	Bacteria	Bacteroidota	Bacteroidia	Flavobacteriales	Flavobacteriaceae
0001-43	fast-growing	24	Bacteria	Bacteroidota	Bacteroidia	Flavobacteriales	Flavobacteriaceae
0001-44	uncharacterized	21	Bacteria	Bacteroidota	Bacteroidia	Flavobacteriales	Flavobacteriaceae
0001-49	fast-growing	69	Bacteria	Bacteroidota	Bacteroidia	Flavobacteriales	Flavobacteriaceae
0001-4	fast-growing	55	Bacteria	Bacteroidota	Bacteroidia	Flavobacteriales	Flavobacteriaceae
0001-50	fast-growing	58	Bacteria	Bacteroidota	Bacteroidia	Flavobacteriales	Flavobacteriaceae
0001-51	fast-growing	21	Bacteria	Bacteroidota	Bacteroidia	Flavobacteriales	Flavobacteriaceae
0001-52	fast-growing	65	Bacteria	Bacteroidota	Bacteroidia	Flavobacteriales	Flavobacteriaceae
0001-57	fast-growing	63	Bacteria	Bacteroidota	Bacteroidia	Flavobacteriales	Flavobacteriaceae
0001-58	uncharacterized	76	Bacteria	Bacteroidota	Bacteroidia	Flavobacteriales	Flavobacteriaceae
0001-59	fast-growing	55	Bacteria	Bacteroidota	Bacteroidia	Flavobacteriales	Flavobacteriaceae
0001-60	fast-growing	47	Bacteria	Bacteroidota	Bacteroidia	Flavobacteriales	Flavobacteriaceae
0001-65	fast-growing	71	Bacteria	Bacteroidota	Bacteroidia	Flavobacteriales	Flavobacteriaceae
0001-66	fast-growing	95	Bacteria	Bacteroidota	Bacteroidia	Flavobacteriales	Flavobacteriaceae
0001-67	fast-growing	29	Bacteria	Bacteroidota	Bacteroidia	Flavobacteriales	Flavobacteriaceae
0001-68	fast-growing	54	Bacteria	Bacteroidota	Bacteroidia	Flavobacteriales	Flavobacteriaceae
0001-73	uncharacterized	113	Bacteria	Bacteroidota	Bacteroidia	Flavobacteriales	Flavobacteriaceae
0001-74	fast-growing	102	Bacteria	Bacteroidota	Bacteroidia	Flavobacteriales	Flavobacteriaceae
0001-75	fast-growing	64	Bacteria	Bacteroidota	Bacteroidia	Flavobacteriales	Flavobacteriaceae
0001-76	fast-growing	20	Bacteria	Bacteroidota	Bacteroidia	Flavobacteriales	Flavobacteriaceae
0001-81	fast-growing	166	Bacteria	Bacteroidota	Bacteroidia	Flavobacteriales	Flavobacteriaceae
0001-82	fast-growing	123	Bacteria	Bacteroidota	Bacteroidia	Flavobacteriales	Flavobacteriaceae
0001-83	fast-growing	97	Bacteria	Bacteroidota	Bacteroidia	Flavobacteriales	Flavobacteriaceae
0001-84	fast-growing	79	Bacteria	Bacteroidota	Bacteroidia	Flavobacteriales	Flavobacteriaceae
0001-89	fast-growing	59	Bacteria	Bacteroidota	Bacteroidia	Flavobacteriales	Flavobacteriaceae
0001-90	fast-growing	65	Bacteria	Bacteroidota	Bacteroidia	Flavobacteriales	Flavobacteriaceae
0001-91	fast-growing	68	Bacteria	Bacteroidota	Bacteroidia	Flavobacteriales	Flavobacteriaceae
0001-92	fast-growing	26	Bacteria	Bacteroidota	Bacteroidia	Flavobacteriales	Flavobacteriaceae
0001-97	fast-growing	122	Bacteria	Bacteroidota	Bacteroidia	Flavobacteriales	Flavobacteriaceae
0001-98	fast-growing	30	Bacteria	Bacteroidota	Bacteroidia	Flavobacteriales	Flavobacteriaceae
0001-99	fast-growing	120	Bacteria	Bacteroidota	Bacteroidia	Flavobacteriales	Flavobacteriaceae
0001-9	fast-growing	36	Bacteria	Bacteroidota	Bacteroidia	Flavobacteriales	Flavobacteriaceae
0002-100	fast-growing	53	Bacteria	Bacteroidota	Bacteroidia	Flavobacteriales	Flavobacteriaceae
0002-105	fast-growing	65	Bacteria	Bacteroidota	Bacteroidia	Flavobacteriales	Flavobacteriaceae
0002-106	uncharacterized	134	Bacteria	Bacteroidota	Bacteroidia	Flavobacteriales	Flavobacteriaceae
0002-107	fast-growing	108	Bacteria	Bacteroidota	Bacteroidia	Flavobacteriales	Flavobacteriaceae
0002-108	uncharacterized	147	Bacteria	Bacteroidota	Bacteroidia	Flavobacteriales	Flavobacteriaceae
0002-113	fast-growing	129	Bacteria	Bacteroidota	Bacteroidia	Flavobacteriales	Flavobacteriaceae
0002-114	fast-growing	65	Bacteria	Bacteroidota	Bacteroidia	Flavobacteriales	Flavobacteriaceae
0002-115	fast-growing	90	Bacteria	Bacteroidota	Bacteroidia	Flavobacteriales	Flavobacteriaceae
0002-116	fast-growing	56	Bacteria	Bacteroidota	Bacteroidia	Flavobacteriales	Flavobacteriaceae
0002-121	fast-growing	347	Bacteria	Bacteroidota	Bacteroidia	Flavobacteriales	Flavobacteriaceae
0002-122	fast-growing	139	Bacteria	Bacteroidota	Bacteroidia	Flavobacteriales	Flavobacteriaceae
0002-123	fast-growing	69	Bacteria	Bacteroidota	Bacteroidia	Flavobacteriales	Flavobacteriaceae
0002-129	fast-growing	104	Bacteria	Bacteroidota	Bacteroidia	Flavobacteriales	Flavobacteriaceae
0002-130	fast-growing	53	Bacteria	Bacteroidota	Bacteroidia	Flavobacteriales	Flavobacteriaceae
0002-131	fast-growing	99	Bacteria	Bacteroidota	Bacteroidia	Flavobacteriales	Flavobacteriaceae
0002-132	fast-growing	91	Bacteria	Bacteroidota	Bacteroidia	Flavobacteriales	Flavobacteriaceae
0002-137	fast-growing	131	Bacteria	Bacteroidota	Bacteroidia	Flavobacteriales	Flavobacteriaceae
0002-138	fast-growing	60	Bacteria	Bacteroidota	Bacteroidia	Flavobacteriales	Flavobacteriaceae
0002-139	fast-growing	85	Bacteria	Bacteroidota	Bacteroidia	Flavobacteriales	Flavobacteriaceae
0002-140	fast-growing	90	Bacteria	Bacteroidota	Bacteroidia	Flavobacteriales	Flavobacteriaceae
0002-145	fast-growing	62	Bacteria	Bacteroidota	Bacteroidia	Flavobacteriales	Flavobacteriaceae
0002-146	fast-growing	82	Bacteria	Bacteroidota	Bacteroidia	Flavobacteriales	Flavobacteriaceae
0002-147	fast-growing	21	Bacteria	Bacteroidota	Bacteroidia	Flavobacteriales	Flavobacteriaceae
0002-148	fast-growing	59	Bacteria	Bacteroidota	Bacteroidia	Flavobacteriales	Flavobacteriaceae
0002-153	fast-growing	68	Bacteria	Bacteroidota	Bacteroidia	Flavobacteriales	Flavobacteriaceae
0002-154	fast-growing	71	Bacteria	Bacteroidota	Bacteroidia	Flavobacteriales	Flavobacteriaceae
0002-155	fast-growing	120	Bacteria	Bacteroidota	Bacteroidia	Flavobacteriales	Flavobacteriaceae
0002-156	fast-growing	61	Bacteria	Bacteroidota	Bacteroidia	Flavobacteriales	Flavobacteriaceae
0002-161	fast-growing	71	Bacteria	Bacteroidota	Bacteroidia	Flavobacteriales	Flavobacteriaceae
0002-162	fast-growing	119	Bacteria	Bacteroidota	Bacteroidia	Flavobacteriales	Flavobacteriaceae
0002-163	fast-growing	52	Bacteria	Bacteroidota	Bacteroidia	Flavobacteriales	Flavobacteriaceae
0002-164	fast-growing	81	Bacteria	Bacteroidota	Bacteroidia	Flavobacteriales	Flavobacteriaceae
0002-169	fast-growing	76	Bacteria	Bacteroidota	Bacteroidia	Flavobacteriales	Flavobacteriaceae
0002-170	fast-growing	151	Bacteria	Bacteroidota	Bacteroidia	Flavobacteriales	Flavobacteriaceae
0002-171	fast-growing	84	Bacteria	Bacteroidota	Bacteroidia	Flavobacteriales	Flavobacteriaceae
0002-172	fast-growing	102	Bacteria	Bacteroidota	Bacteroidia	Flavobacteriales	Flavobacteriaceae
0002-177	fast-growing	80	Bacteria	Bacteroidota	Bacteroidia	Flavobacteriales	Flavobacteriaceae
0002-178	fast-growing	90	Bacteria	Bacteroidota	Bacteroidia	Flavobacteriales	Flavobacteriaceae
0002-179	fast-growing	128	Bacteria	Bacteroidota	Bacteroidia	Flavobacteriales	Flavobacteriaceae
0002-17	fast-growing	165	Bacteria	Bacteroidota	Bacteroidia	Flavobacteriales	Flavobacteriaceae
0002-180	fast-growing	79	Bacteria	Bacteroidota	Bacteroidia	Flavobacteriales	Flavobacteriaceae
0002-185	fast-growing	103	Bacteria	Bacteroidota	Bacteroidia	Flavobacteriales	Flavobacteriaceae
0002-186	fast-growing	84	Bacteria	Bacteroidota	Bacteroidia	Flavobacteriales	Flavobacteriaceae
0002-187	fast-growing	76	Bacteria	Bacteroidota	Bacteroidia	Flavobacteriales	Flavobacteriaceae
0002-188	fast-growing	43	Bacteria	Bacteroidota	Bacteroidia	Flavobacteriales	Flavobacteriaceae
0002-18	fast-growing	48	Bacteria	Bacteroidota	Bacteroidia	Flavobacteriales	Flavobacteriaceae
0002-197	fast-growing	78	Bacteria	Bacteroidota	Bacteroidia	Flavobacteriales	Flavobacteriaceae
0002-198	fast-growing	64	Bacteria	Bacteroidota	Bacteroidia	Flavobacteriales	Flavobacteriaceae
0002-199	fast-growing	15	Bacteria	Bacteroidota	Bacteroidia	Flavobacteriales	Flavobacteriaceae
0002-19	fast-growing	63	Bacteria	Bacteroidota	Bacteroidia	Flavobacteriales	Flavobacteriaceae
0002-200	fast-growing	55	Bacteria	Bacteroidota	Bacteroidia	Flavobacteriales	Flavobacteriaceae
0002-205	fast-growing	65	Bacteria	Bacteroidota	Bacteroidia	Flavobacteriales	Flavobacteriaceae
0002-206	fast-growing	47	Bacteria	Bacteroidota	Bacteroidia	Flavobacteriales	Flavobacteriaceae
0002-207	fast-growing	61	Bacteria	Bacteroidota	Bacteroidia	Flavobacteriales	Flavobacteriaceae
0002-208	fast-growing	157	Bacteria	Bacteroidota	Bacteroidia	Flavobacteriales	Flavobacteriaceae
0002-20	fast-growing	90	Bacteria	Bacteroidota	Bacteroidia	Flavobacteriales	Flavobacteriaceae
0002-213	fast-growing	178	Bacteria	Bacteroidota	Bacteroidia	Flavobacteriales	Flavobacteriaceae
0002-214	fast-growing	34	Bacteria	Bacteroidota	Bacteroidia	Flavobacteriales	Flavobacteriaceae
0002-215	fast-growing	57	Bacteria	Bacteroidota	Bacteroidia	Flavobacteriales	Flavobacteriaceae
0002-216	fast-growing	44	Bacteria	Bacteroidota	Bacteroidia	Flavobacteriales	Flavobacteriaceae
0002-221	fast-growing	27	Bacteria	Bacteroidota	Bacteroidia	Flavobacteriales	Flavobacteriaceae
0002-222	fast-growing	67	Bacteria	Bacteroidota	Bacteroidia	Flavobacteriales	Flavobacteriaceae
0002-223	fast-growing	37	Bacteria	Bacteroidota	Bacteroidia	Flavobacteriales	Flavobacteriaceae
0002-224	fast-growing	50	Bacteria	Bacteroidota	Bacteroidia	Flavobacteriales	Flavobacteriaceae
0002-229	fast-growing	18	Bacteria	Bacteroidota	Bacteroidia	Flavobacteriales	Flavobacteriaceae
0002-230	fast-growing	30	Bacteria	Bacteroidota	Bacteroidia	Flavobacteriales	Flavobacteriaceae
0002-231	fast-growing	68	Bacteria	Bacteroidota	Bacteroidia	Flavobacteriales	Flavobacteriaceae
0002-232	fast-growing	36	Bacteria	Bacteroidota	Bacteroidia	Flavobacteriales	Flavobacteriaceae
0002-237	fast-growing	63	Bacteria	Bacteroidota	Bacteroidia	Flavobacteriales	Flavobacteriaceae
0002-238	fast-growing	22	Bacteria	Bacteroidota	Bacteroidia	Flavobacteriales	Flavobacteriaceae
0002-239	fast-growing	40	Bacteria	Bacteroidota	Bacteroidia	Flavobacteriales	Flavobacteriaceae
0002-240	fast-growing	47	Bacteria	Bacteroidota	Bacteroidia	Flavobacteriales	Flavobacteriaceae
0002-245	fast-growing	34	Bacteria	Bacteroidota	Bacteroidia	Flavobacteriales	Flavobacteriaceae
0002-246	fast-growing	62	Bacteria	Bacteroidota	Bacteroidia	Flavobacteriales	Flavobacteriaceae
0002-247	fast-growing	56	Bacteria	Bacteroidota	Bacteroidia	Flavobacteriales	Flavobacteriaceae
0002-248	fast-growing	18	Bacteria	Bacteroidota	Bacteroidia	Flavobacteriales	Flavobacteriaceae
0002-253	fast-growing	25	Bacteria	Bacteroidota	Bacteroidia	Flavobacteriales	Flavobacteriaceae
0002-254	fast-growing	19	Bacteria	Bacteroidota	Bacteroidia	Flavobacteriales	Flavobacteriaceae
0002-255	uncharacterized	220	Bacteria	Bacteroidota	Bacteroidia	Flavobacteriales	Flavobacteriaceae
0002-256	fast-growing	74	Bacteria	Bacteroidota	Bacteroidia	Flavobacteriales	Flavobacteriaceae
0002-25	fast-growing	133	Bacteria	Bacteroidota	Bacteroidia	Flavobacteriales	Flavobacteriaceae
0002-261	fast-growing	11	Bacteria	Bacteroidota	Bacteroidia	Flavobacteriales	Flavobacteriaceae
0002-262	fast-growing	56	Bacteria	Bacteroidota	Bacteroidia	Flavobacteriales	Flavobacteriaceae
0002-263	fast-growing	33	Bacteria	Bacteroidota	Bacteroidia	Flavobacteriales	Flavobacteriaceae
0002-264	fast-growing	47	Bacteria	Bacteroidota	Bacteroidia	Flavobacteriales	Flavobacteriaceae
0002-269	fast-growing	9	Bacteria	Bacteroidota	Bacteroidia	Flavobacteriales	Flavobacteriaceae
0002-26	fast-growing	137	Bacteria	Bacteroidota	Bacteroidia	Flavobacteriales	Flavobacteriaceae
0002-270	fast-growing	14	Bacteria	Bacteroidota	Bacteroidia	Flavobacteriales	Flavobacteriaceae
0002-271	fast-growing	32	Bacteria	Bacteroidota	Bacteroidia	Flavobacteriales	Flavobacteriaceae
0002-272	fast-growing	46	Bacteria	Bacteroidota	Bacteroidia	Flavobacteriales	Flavobacteriaceae
0002-277	fast-growing	13	Bacteria	Bacteroidota	Bacteroidia	Flavobacteriales	Flavobacteriaceae
0002-278	fast-growing	17	Bacteria	Bacteroidota	Bacteroidia	Flavobacteriales	Flavobacteriaceae
0002-279	fast-growing	8	Bacteria	Bacteroidota	Bacteroidia	Flavobacteriales	Flavobacteriaceae
0002-27	fast-growing	85	Bacteria	Bacteroidota	Bacteroidia	Flavobacteriales	Flavobacteriaceae
0002-280	fast-growing	53	Bacteria	Bacteroidota	Bacteroidia	Flavobacteriales	Flavobacteriaceae
0002-285	fast-growing	10	Bacteria	Bacteroidota	Bacteroidia	Flavobacteriales	Flavobacteriaceae
0002-286	fast-growing	23	Bacteria	Bacteroidota	Bacteroidia	Flavobacteriales	Flavobacteriaceae
0002-287	fast-growing	55	Bacteria	Bacteroidota	Bacteroidia	Flavobacteriales	Flavobacteriaceae
0002-288	fast-growing	39	Bacteria	Bacteroidota	Bacteroidia	Flavobacteriales	Flavobacteriaceae
0002-28	fast-growing	35	Bacteria	Bacteroidota	Bacteroidia	Flavobacteriales	Flavobacteriaceae
0002-293	fast-growing	15	Bacteria	Bacteroidota	Bacteroidia	Flavobacteriales	Flavobacteriaceae
0002-294	fast-growing	12	Bacteria	Bacteroidota	Bacteroidia	Flavobacteriales	Flavobacteriaceae
0002-295	fast-growing	27	Bacteria	Bacteroidota	Bacteroidia	Flavobacteriales	Flavobacteriaceae
0002-296	fast-growing	36	Bacteria	Bacteroidota	Bacteroidia	Flavobacteriales	Flavobacteriaceae
0002-302	fast-growing	20	Bacteria	Bacteroidota	Bacteroidia	Flavobacteriales	Flavobacteriaceae
0002-303	fast-growing	43	Bacteria	Bacteroidota	Bacteroidia	Flavobacteriales	Flavobacteriaceae
0002-304	fast-growing	54	Bacteria	Bacteroidota	Bacteroidia	Flavobacteriales	Flavobacteriaceae
0002-309	fast-growing	11	Bacteria	Bacteroidota	Bacteroidia	Flavobacteriales	Flavobacteriaceae
0002-310	fast-growing	19	Bacteria	Bacteroidota	Bacteroidia	Flavobacteriales	Flavobacteriaceae
0002-311	fast-growing	28	Bacteria	Bacteroidota	Bacteroidia	Flavobacteriales	Flavobacteriaceae
0002-312	fast-growing	105	Bacteria	Bacteroidota	Bacteroidia	Flavobacteriales	Flavobacteriaceae
0002-317	fast-growing	25	Bacteria	Bacteroidota	Bacteroidia	Flavobacteriales	Flavobacteriaceae
0002-318	fast-growing	7	Bacteria	Bacteroidota	Bacteroidia	Flavobacteriales	Flavobacteriaceae
0002-319	fast-growing	72	Bacteria	Bacteroidota	Bacteroidia	Flavobacteriales	Flavobacteriaceae
0002-320	fast-growing	51	Bacteria	Bacteroidota	Bacteroidia	Flavobacteriales	Flavobacteriaceae
0002-325	fast-growing	28	Bacteria	Bacteroidota	Bacteroidia	Flavobacteriales	Flavobacteriaceae
0002-326	uncharacterized	26	Bacteria	Bacteroidota	Bacteroidia	Flavobacteriales	Flavobacteriaceae
0002-327	fast-growing	32	Bacteria	Bacteroidota	Bacteroidia	Flavobacteriales	Flavobacteriaceae
0002-328	uncharacterized	58	Bacteria	Bacteroidota	Bacteroidia	Flavobacteriales	Flavobacteriaceae
0002-333	fast-growing	7	Bacteria	Bacteroidota	Bacteroidia	Flavobacteriales	Flavobacteriaceae
0002-334	fast-growing	18	Bacteria	Bacteroidota	Bacteroidia	Flavobacteriales	Flavobacteriaceae
0002-335	fast-growing	19	Bacteria	Bacteroidota	Bacteroidia	Flavobacteriales	Flavobacteriaceae
0002-336	fast-growing	52	Bacteria	Bacteroidota	Bacteroidia	Flavobacteriales	Flavobacteriaceae
0002-341	fast-growing	6	Bacteria	Bacteroidota	Bacteroidia	Flavobacteriales	Flavobacteriaceae
0002-342	fast-growing	7	Bacteria	Bacteroidota	Bacteroidia	Flavobacteriales	Flavobacteriaceae
0002-343	fast-growing	9	Bacteria	Bacteroidota	Bacteroidia	Flavobacteriales	Flavobacteriaceae
0002-344	fast-growing	38	Bacteria	Bacteroidota	Bacteroidia	Flavobacteriales	Flavobacteriaceae
0002-349	fast-growing	10	Bacteria	Bacteroidota	Bacteroidia	Flavobacteriales	Flavobacteriaceae
0002-34	uncharacterized	205	Bacteria	Bacteroidota	Bacteroidia	Flavobacteriales	Flavobacteriaceae
0002-350	fast-growing	11	Bacteria	Bacteroidota	Bacteroidia	Flavobacteriales	Flavobacteriaceae
0002-351	fast-growing	11	Bacteria	Bacteroidota	Bacteroidia	Flavobacteriales	Flavobacteriaceae
0002-352	fast-growing	37	Bacteria	Bacteroidota	Bacteroidia	Flavobacteriales	Flavobacteriaceae
0002-357	fast-growing	19	Bacteria	Bacteroidota	Bacteroidia	Flavobacteriales	Flavobacteriaceae
0002-358	fast-growing	19	Bacteria	Bacteroidota	Bacteroidia	Flavobacteriales	Flavobacteriaceae
0002-359	uncharacterized	6	Bacteria	Bacteroidota	Bacteroidia	Flavobacteriales	Flavobacteriaceae
0002-35	fast-growing	47	Bacteria	Bacteroidota	Bacteroidia	Flavobacteriales	Flavobacteriaceae
0002-360	fast-growing	34	Bacteria	Bacteroidota	Bacteroidia	Flavobacteriales	Flavobacteriaceae
0002-365	uncharacterized	42	Bacteria	Bacteroidota	Bacteroidia	Flavobacteriales	Flavobacteriaceae
0002-366	fast-growing	16	Bacteria	Bacteroidota	Bacteroidia	Flavobacteriales	Flavobacteriaceae
0002-367	fast-growing	14	Bacteria	Bacteroidota	Bacteroidia	Flavobacteriales	Flavobacteriaceae
0002-368	uncharacterized	1	Bacteria	Bacteroidota	Bacteroidia	Flavobacteriales	Flavobacteriaceae
0002-36	fast-growing	344	Bacteria	Bacteroidota	Bacteroidia	Flavobacteriales	Flavobacteriaceae
0002-373	fast-growing	7	Bacteria	Bacteroidota	Bacteroidia	Flavobacteriales	Flavobacteriaceae
0002-374	fast-growing	12	Bacteria	Bacteroidota	Bacteroidia	Flavobacteriales	Flavobacteriaceae
0002-375	fast-growing	4	Bacteria	Bacteroidota	Bacteroidia	Flavobacteriales	Flavobacteriaceae
0002-376	fast-growing	14	Bacteria	Bacteroidota	Bacteroidia	Flavobacteriales	Flavobacteriaceae
0002-381	fast-growing	13	Bacteria	Bacteroidota	Bacteroidia	Flavobacteriales	Flavobacteriaceae
0002-382	uncharacterized	19	Bacteria	Bacteroidota	Bacteroidia	Flavobacteriales	Flavobacteriaceae
0002-383	uncharacterized	5	Bacteria	Bacteroidota	Bacteroidia	Flavobacteriales	Flavobacteriaceae
0002-41	fast-growing	162	Bacteria	Bacteroidota	Bacteroidia	Flavobacteriales	Flavobacteriaceae
0002-42	fast-growing	116	Bacteria	Bacteroidota	Bacteroidia	Flavobacteriales	Flavobacteriaceae
0002-43	fast-growing	79	Bacteria	Bacteroidota	Bacteroidia	Flavobacteriales	Flavobacteriaceae
0002-44	uncharacterized	137	Bacteria	Bacteroidota	Bacteroidia	Flavobacteriales	Flavobacteriaceae
0002-49	fast-growing	77	Bacteria	Bacteroidota	Bacteroidia	Flavobacteriales	Flavobacteriaceae
0002-50	fast-growing	91	Bacteria	Bacteroidota	Bacteroidia	Flavobacteriales	Flavobacteriaceae
0002-51	fast-growing	121	Bacteria	Bacteroidota	Bacteroidia	Flavobacteriales	Flavobacteriaceae
0002-52	fast-growing	66	Bacteria	Bacteroidota	Bacteroidia	Flavobacteriales	Flavobacteriaceae
0002-57	fast-growing	205	Bacteria	Bacteroidota	Bacteroidia	Flavobacteriales	Flavobacteriaceae
0002-58	fast-growing	42	Bacteria	Bacteroidota	Bacteroidia	Flavobacteriales	Flavobacteriaceae
0002-59	fast-growing	86	Bacteria	Bacteroidota	Bacteroidia	Flavobacteriales	Flavobacteriaceae
0002-60	fast-growing	132	Bacteria	Bacteroidota	Bacteroidia	Flavobacteriales	Flavobacteriaceae
0002-65	fast-growing	49	Bacteria	Bacteroidota	Bacteroidia	Flavobacteriales	Flavobacteriaceae
0002-66	fast-growing	44	Bacteria	Bacteroidota	Bacteroidia	Flavobacteriales	Flavobacteriaceae
0002-67	fast-growing	76	Bacteria	Bacteroidota	Bacteroidia	Flavobacteriales	Flavobacteriaceae
0002-68	fast-growing	37	Bacteria	Bacteroidota	Bacteroidia	Flavobacteriales	Flavobacteriaceae
0002-73	fast-growing	50	Bacteria	Bacteroidota	Bacteroidia	Flavobacteriales	Flavobacteriaceae
0002-74	fast-growing	163	Bacteria	Bacteroidota	Bacteroidia	Flavobacteriales	Flavobacteriaceae
0002-75	fast-growing	49	Bacteria	Bacteroidota	Bacteroidia	Flavobacteriales	Flavobacteriaceae
0002-76	fast-growing	7	Bacteria	Bacteroidota	Bacteroidia	Flavobacteriales	Flavobacteriaceae
0002-81	fast-growing	57	Bacteria	Bacteroidota	Bacteroidia	Flavobacteriales	Flavobacteriaceae
0002-82	uncharacterized	130	Bacteria	Bacteroidota	Bacteroidia	Flavobacteriales	Flavobacteriaceae
0002-83	fast-growing	35	Bacteria	Bacteroidota	Bacteroidia	Flavobacteriales	Flavobacteriaceae
0002-84	fast-growing	62	Bacteria	Bacteroidota	Bacteroidia	Flavobacteriales	Flavobacteriaceae
0002-89	fast-growing	97	Bacteria	Bacteroidota	Bacteroidia	Flavobacteriales	Flavobacteriaceae
0002-90	fast-growing	73	Bacteria	Bacteroidota	Bacteroidia	Flavobacteriales	Flavobacteriaceae
0002-91	fast-growing	70	Bacteria	Bacteroidota	Bacteroidia	Flavobacteriales	Flavobacteriaceae
0002-92	fast-growing	49	Bacteria	Bacteroidota	Bacteroidia	Flavobacteriales	Flavobacteriaceae
0002-97	fast-growing	117	Bacteria	Bacteroidota	Bacteroidia	Flavobacteriales	Flavobacteriaceae
0002-98	fast-growing	71	Bacteria	Bacteroidota	Bacteroidia	Flavobacteriales	Flavobacteriaceae
0002-99	fast-growing	95	Bacteria	Bacteroidota	Bacteroidia	Flavobacteriales	Flavobacteriaceae
0001-101	slow-growing	98	Bacteria	Bacteroidota	Bacteroidia	Flavobacteriales	Flavobacteriaceae
0001-102	slow-growing	70	Bacteria	Bacteroidota	Bacteroidia	Flavobacteriales	Flavobacteriaceae
0001-103	slow-growing	157	Bacteria	Bacteroidota	Bacteroidia	Flavobacteriales	Flavobacteriaceae
0001-104	slow-growing	101	Bacteria	Bacteroidota	Bacteroidia	Flavobacteriales	Flavobacteriaceae
0001-109	slow-growing	56	Bacteria	Bacteroidota	Bacteroidia	Flavobacteriales	Flavobacteriaceae
0001-110	slow-growing	131	Bacteria	Bacteroidota	Bacteroidia	Flavobacteriales	Flavobacteriaceae
0001-111	slow-growing	93	Bacteria	Bacteroidota	Bacteroidia	Flavobacteriales	Flavobacteriaceae
0001-112	slow-growing	59	Bacteria	Bacteroidota	Bacteroidia	Flavobacteriales	Flavobacteriaceae
0001-117	slow-growing	122	Bacteria	Bacteroidota	Bacteroidia	Flavobacteriales	Flavobacteriaceae
0001-118	slow-growing	39	Bacteria	Bacteroidota	Bacteroidia	Flavobacteriales	Flavobacteriaceae
0001-119	slow-growing	50	Bacteria	Bacteroidota	Bacteroidia	Flavobacteriales	Flavobacteriaceae
0001-120	slow-growing	107	Bacteria	Bacteroidota	Bacteroidia	Flavobacteriales	Flavobacteriaceae
0001-125	slow-growing	66	Bacteria	Bacteroidota	Bacteroidia	Flavobacteriales	Flavobacteriaceae
0001-126	slow-growing	103	Bacteria	Bacteroidota	Bacteroidia	Flavobacteriales	Flavobacteriaceae
0001-127	slow-growing	68	Bacteria	Bacteroidota	Bacteroidia	Flavobacteriales	Flavobacteriaceae
0001-128	slow-growing	73	Bacteria	Bacteroidota	Bacteroidia	Flavobacteriales	Flavobacteriaceae
0001-133	slow-growing	98	Bacteria	Bacteroidota	Bacteroidia	Flavobacteriales	Flavobacteriaceae
0001-134	slow-growing	89	Bacteria	Bacteroidota	Bacteroidia	Flavobacteriales	Flavobacteriaceae
0001-135	slow-growing	247	Bacteria	Bacteroidota	Bacteroidia	Flavobacteriales	Flavobacteriaceae
0001-136	uncharacterized	310	Bacteria	Bacteroidota	Bacteroidia	Flavobacteriales	Flavobacteriaceae
0001-13	slow-growing	71	Bacteria	Bacteroidota	Bacteroidia	Flavobacteriales	Flavobacteriaceae
0001-141	slow-growing	91	Bacteria	Bacteroidota	Bacteroidia	Flavobacteriales	Flavobacteriaceae
0001-142	slow-growing	71	Bacteria	Bacteroidota	Bacteroidia	Flavobacteriales	Flavobacteriaceae
0001-143	slow-growing	116	Bacteria	Bacteroidota	Bacteroidia	Flavobacteriales	Flavobacteriaceae
0001-144	slow-growing	169	Bacteria	Bacteroidota	Bacteroidia	Flavobacteriales	Flavobacteriaceae
0001-149	slow-growing	63	Bacteria	Bacteroidota	Bacteroidia	Flavobacteriales	Flavobacteriaceae
0001-14	uncharacterized	139	Bacteria	Bacteroidota	Bacteroidia	Flavobacteriales	Flavobacteriaceae
0001-150	slow-growing	52	Bacteria	Bacteroidota	Bacteroidia	Flavobacteriales	Flavobacteriaceae
0001-151	slow-growing	93	Bacteria	Bacteroidota	Bacteroidia	Flavobacteriales	Flavobacteriaceae
0001-152	slow-growing	99	Bacteria	Bacteroidota	Bacteroidia	Flavobacteriales	Flavobacteriaceae
0001-157	slow-growing	97	Bacteria	Bacteroidota	Bacteroidia	Flavobacteriales	Flavobacteriaceae
0001-158	slow-growing	103	Bacteria	Bacteroidota	Bacteroidia	Flavobacteriales	Flavobacteriaceae
0001-159	slow-growing	78	Bacteria	Bacteroidota	Bacteroidia	Flavobacteriales	Flavobacteriaceae
0001-15	slow-growing	71	Bacteria	Bacteroidota	Bacteroidia	Flavobacteriales	Flavobacteriaceae
0001-160	slow-growing	130	Bacteria	Bacteroidota	Bacteroidia	Flavobacteriales	Flavobacteriaceae
0001-165	slow-growing	158	Bacteria	Bacteroidota	Bacteroidia	Flavobacteriales	Flavobacteriaceae
0001-166	slow-growing	42	Bacteria	Bacteroidota	Bacteroidia	Flavobacteriales	Flavobacteriaceae
0001-167	slow-growing	134	Bacteria	Bacteroidota	Bacteroidia	Flavobacteriales	Flavobacteriaceae
0001-168	slow-growing	66	Bacteria	Bacteroidota	Bacteroidia	Flavobacteriales	Flavobacteriaceae
0001-16	slow-growing	176	Bacteria	Bacteroidota	Bacteroidia	Flavobacteriales	Flavobacteriaceae
0001-173	slow-growing	149	Bacteria	Bacteroidota	Bacteroidia	Flavobacteriales	Flavobacteriaceae
0001-174	slow-growing	283	Bacteria	Bacteroidota	Bacteroidia	Flavobacteriales	Flavobacteriaceae
0001-175	slow-growing	101	Bacteria	Bacteroidota	Bacteroidia	Flavobacteriales	Flavobacteriaceae
0001-176	slow-growing	31	Bacteria	Bacteroidota	Bacteroidia	Flavobacteriales	Flavobacteriaceae
0001-181	slow-growing	125	Bacteria	Bacteroidota	Bacteroidia	Flavobacteriales	Flavobacteriaceae
0001-182	slow-growing	82	Bacteria	Bacteroidota	Bacteroidia	Flavobacteriales	Flavobacteriaceae
0001-183	slow-growing	147	Bacteria	Bacteroidota	Bacteroidia	Flavobacteriales	Flavobacteriaceae
0001-184	slow-growing	173	Bacteria	Bacteroidota	Bacteroidia	Flavobacteriales	Flavobacteriaceae
0001-189	slow-growing	42	Bacteria	Bacteroidota	Bacteroidia	Flavobacteriales	Flavobacteriaceae
0001-190	slow-growing	84	Bacteria	Bacteroidota	Bacteroidia	Flavobacteriales	Flavobacteriaceae
0001-191	slow-growing	85	Bacteria	Bacteroidota	Bacteroidia	Flavobacteriales	Flavobacteriaceae
0001-193	slow-growing	281	Bacteria	Bacteroidota	Bacteroidia	Flavobacteriales	Flavobacteriaceae
0001-194	slow-growing	130	Bacteria	Bacteroidota	Bacteroidia	Flavobacteriales	Flavobacteriaceae
0001-195	slow-growing	88	Bacteria	Bacteroidota	Bacteroidia	Flavobacteriales	Flavobacteriaceae
0001-196	slow-growing	136	Bacteria	Bacteroidota	Bacteroidia	Flavobacteriales	Flavobacteriaceae
0001-201	slow-growing	94	Bacteria	Bacteroidota	Bacteroidia	Flavobacteriales	Flavobacteriaceae
0001-202	slow-growing	130	Bacteria	Bacteroidota	Bacteroidia	Flavobacteriales	Flavobacteriaceae
0001-203	slow-growing	56	Bacteria	Bacteroidota	Bacteroidia	Flavobacteriales	Flavobacteriaceae
0001-204	uncharacterized	101	Bacteria	Bacteroidota	Bacteroidia	Flavobacteriales	Flavobacteriaceae
0001-209	slow-growing	262	Bacteria	Bacteroidota	Bacteroidia	Flavobacteriales	Flavobacteriaceae
0001-210	slow-growing	55	Bacteria	Bacteroidota	Bacteroidia	Flavobacteriales	Flavobacteriaceae
0001-211	uncharacterized	61	Bacteria	Bacteroidota	Bacteroidia	Flavobacteriales	Flavobacteriaceae
0001-212	slow-growing	138	Bacteria	Bacteroidota	Bacteroidia	Flavobacteriales	Flavobacteriaceae
0001-217	slow-growing	126	Bacteria	Bacteroidota	Bacteroidia	Flavobacteriales	Flavobacteriaceae
0001-218	slow-growing	124	Bacteria	Bacteroidota	Bacteroidia	Flavobacteriales	Flavobacteriaceae
0001-219	slow-growing	94	Bacteria	Bacteroidota	Bacteroidia	Flavobacteriales	Flavobacteriaceae
0001-21	slow-growing	96	Bacteria	Bacteroidota	Bacteroidia	Flavobacteriales	Flavobacteriaceae
0001-220	slow-growing	157	Bacteria	Bacteroidota	Bacteroidia	Flavobacteriales	Flavobacteriaceae
0001-225	slow-growing	129	Bacteria	Bacteroidota	Bacteroidia	Flavobacteriales	Flavobacteriaceae
0001-226	slow-growing	87	Bacteria	Bacteroidota	Bacteroidia	Flavobacteriales	Flavobacteriaceae
0001-227	slow-growing	99	Bacteria	Bacteroidota	Bacteroidia	Flavobacteriales	Flavobacteriaceae
0001-228	slow-growing	47	Bacteria	Bacteroidota	Bacteroidia	Flavobacteriales	Flavobacteriaceae
0001-22	slow-growing	109	Bacteria	Bacteroidota	Bacteroidia	Flavobacteriales	Flavobacteriaceae
0001-233	uncharacterized	135	Bacteria	Bacteroidota	Bacteroidia	Flavobacteriales	Flavobacteriaceae
0001-234	slow-growing	41	Bacteria	Bacteroidota	Bacteroidia	Flavobacteriales	Flavobacteriaceae
0001-235	slow-growing	38	Bacteria	Bacteroidota	Bacteroidia	Flavobacteriales	Flavobacteriaceae
0001-236	slow-growing	30	Bacteria	Bacteroidota	Bacteroidia	Flavobacteriales	Flavobacteriaceae
0001-23	uncharacterized	138	Bacteria	Bacteroidota	Bacteroidia	Flavobacteriales	Flavobacteriaceae
0001-241	slow-growing	122	Bacteria	Bacteroidota	Bacteroidia	Flavobacteriales	Flavobacteriaceae
0001-242	slow-growing	51	Bacteria	Bacteroidota	Bacteroidia	Flavobacteriales	Flavobacteriaceae
0001-243	slow-growing	67	Bacteria	Bacteroidota	Bacteroidia	Flavobacteriales	Flavobacteriaceae
0001-244	slow-growing	56	Bacteria	Bacteroidota	Bacteroidia	Flavobacteriales	Flavobacteriaceae
0001-249	slow-growing	45	Bacteria	Bacteroidota	Bacteroidia	Flavobacteriales	Flavobacteriaceae
0001-24	slow-growing	103	Bacteria	Bacteroidota	Bacteroidia	Flavobacteriales	Flavobacteriaceae
0001-250	uncharacterized	93	Bacteria	Bacteroidota	Bacteroidia	Flavobacteriales	Flavobacteriaceae
0001-251	slow-growing	54	Bacteria	Bacteroidota	Bacteroidia	Flavobacteriales	Flavobacteriaceae
0001-257	slow-growing	165	Bacteria	Bacteroidota	Bacteroidia	Flavobacteriales	Flavobacteriaceae
0001-258	slow-growing	37	Bacteria	Bacteroidota	Bacteroidia	Flavobacteriales	Flavobacteriaceae
0001-259	slow-growing	30	Bacteria	Bacteroidota	Bacteroidia	Flavobacteriales	Flavobacteriaceae
0001-260	slow-growing	27	Bacteria	Bacteroidota	Bacteroidia	Flavobacteriales	Flavobacteriaceae
0001-265	slow-growing	87	Bacteria	Bacteroidota	Bacteroidia	Flavobacteriales	Flavobacteriaceae
0001-266	slow-growing	42	Bacteria	Bacteroidota	Bacteroidia	Flavobacteriales	Flavobacteriaceae
0001-267	slow-growing	31	Bacteria	Bacteroidota	Bacteroidia	Flavobacteriales	Flavobacteriaceae
0001-268	slow-growing	24	Bacteria	Bacteroidota	Bacteroidia	Flavobacteriales	Flavobacteriaceae
0001-273	uncharacterized	65	Bacteria	Bacteroidota	Bacteroidia	Flavobacteriales	Flavobacteriaceae
0001-274	uncharacterized	48	Bacteria	Bacteroidota	Bacteroidia	Flavobacteriales	Flavobacteriaceae
0001-275	slow-growing	76	Bacteria	Bacteroidota	Bacteroidia	Flavobacteriales	Flavobacteriaceae
0001-276	slow-growing	61	Bacteria	Bacteroidota	Bacteroidia	Flavobacteriales	Flavobacteriaceae
0001-281	slow-growing	50	Bacteria	Bacteroidota	Bacteroidia	Flavobacteriales	Flavobacteriaceae
0001-282	slow-growing	46	Bacteria	Bacteroidota	Bacteroidia	Flavobacteriales	Flavobacteriaceae
0001-283	slow-growing	71	Bacteria	Bacteroidota	Bacteroidia	Flavobacteriales	Flavobacteriaceae
0001-284	slow-growing	30	Bacteria	Bacteroidota	Bacteroidia	Flavobacteriales	Flavobacteriaceae
0001-292	slow-growing	26	Bacteria	Bacteroidota	Bacteroidia	Flavobacteriales	Flavobacteriaceae
0001-297	slow-growing	30	Bacteria	Bacteroidota	Bacteroidia	Flavobacteriales	Flavobacteriaceae
0001-298	slow-growing	14	Bacteria	Bacteroidota	Bacteroidia	Flavobacteriales	Flavobacteriaceae
0001-299	slow-growing	68	Bacteria	Bacteroidota	Bacteroidia	Flavobacteriales	Flavobacteriaceae
0001-29	slow-growing	77	Bacteria	Bacteroidota	Bacteroidia	Flavobacteriales	Flavobacteriaceae
0001-300	slow-growing	44	Bacteria	Bacteroidota	Bacteroidia	Flavobacteriales	Flavobacteriaceae
0001-305	slow-growing	49	Bacteria	Bacteroidota	Bacteroidia	Flavobacteriales	Flavobacteriaceae
0001-306	slow-growing	43	Bacteria	Bacteroidota	Bacteroidia	Flavobacteriales	Flavobacteriaceae
0001-307	uncharacterized	84	Bacteria	Bacteroidota	Bacteroidia	Flavobacteriales	Flavobacteriaceae
0001-308	slow-growing	31	Bacteria	Bacteroidota	Bacteroidia	Flavobacteriales	Flavobacteriaceae
0001-30	slow-growing	109	Bacteria	Bacteroidota	Bacteroidia	Flavobacteriales	Flavobacteriaceae
0001-313	slow-growing	43	Bacteria	Bacteroidota	Bacteroidia	Flavobacteriales	Flavobacteriaceae
0001-314	uncharacterized	54	Bacteria	Bacteroidota	Bacteroidia	Flavobacteriales	Flavobacteriaceae
0001-315	slow-growing	30	Bacteria	Bacteroidota	Bacteroidia	Flavobacteriales	Flavobacteriaceae
0001-316	slow-growing	45	Bacteria	Bacteroidota	Bacteroidia	Flavobacteriales	Flavobacteriaceae
0001-31	slow-growing	78	Bacteria	Bacteroidota	Bacteroidia	Flavobacteriales	Flavobacteriaceae
0001-321	slow-growing	78	Bacteria	Bacteroidota	Bacteroidia	Flavobacteriales	Flavobacteriaceae
0001-322	slow-growing	96	Bacteria	Bacteroidota	Bacteroidia	Flavobacteriales	Flavobacteriaceae
0001-323	slow-growing	42	Bacteria	Bacteroidota	Bacteroidia	Flavobacteriales	Flavobacteriaceae
0001-324	slow-growing	39	Bacteria	Bacteroidota	Bacteroidia	Flavobacteriales	Flavobacteriaceae
0001-329	slow-growing	33	Bacteria	Bacteroidota	Bacteroidia	Flavobacteriales	Flavobacteriaceae
0001-32	slow-growing	71	Bacteria	Bacteroidota	Bacteroidia	Flavobacteriales	Flavobacteriaceae
0001-330	slow-growing	35	Bacteria	Bacteroidota	Bacteroidia	Flavobacteriales	Flavobacteriaceae
0001-331	slow-growing	28	Bacteria	Bacteroidota	Bacteroidia	Flavobacteriales	Flavobacteriaceae
0001-332	slow-growing	24	Bacteria	Bacteroidota	Bacteroidia	Flavobacteriales	Flavobacteriaceae
0001-338	slow-growing	39	Bacteria	Bacteroidota	Bacteroidia	Flavobacteriales	Flavobacteriaceae
0001-339	slow-growing	41	Bacteria	Bacteroidota	Bacteroidia	Flavobacteriales	Flavobacteriaceae
0001-340	slow-growing	30	Bacteria	Bacteroidota	Bacteroidia	Flavobacteriales	Flavobacteriaceae
0001-345	slow-growing	92	Bacteria	Bacteroidota	Bacteroidia	Flavobacteriales	Flavobacteriaceae
0001-346	slow-growing	47	Bacteria	Bacteroidota	Bacteroidia	Flavobacteriales	Flavobacteriaceae
0001-347	slow-growing	22	Bacteria	Bacteroidota	Bacteroidia	Flavobacteriales	Flavobacteriaceae
0001-348	slow-growing	35	Bacteria	Bacteroidota	Bacteroidia	Flavobacteriales	Flavobacteriaceae
0001-354	slow-growing	13	Bacteria	Bacteroidota	Bacteroidia	Flavobacteriales	Flavobacteriaceae
0001-355	slow-growing	67	Bacteria	Bacteroidota	Bacteroidia	Flavobacteriales	Flavobacteriaceae
0001-356	slow-growing	15	Bacteria	Bacteroidota	Bacteroidia	Flavobacteriales	Flavobacteriaceae
0001-361	slow-growing	45	Bacteria	Bacteroidota	Bacteroidia	Flavobacteriales	Flavobacteriaceae
0001-362	slow-growing	32	Bacteria	Bacteroidota	Bacteroidia	Flavobacteriales	Flavobacteriaceae
0001-363	slow-growing	27	Bacteria	Bacteroidota	Bacteroidia	Flavobacteriales	Flavobacteriaceae
0001-364	slow-growing	5	Bacteria	Bacteroidota	Bacteroidia	Flavobacteriales	Flavobacteriaceae
0001-370	slow-growing	27	Bacteria	Bacteroidota	Bacteroidia	Flavobacteriales	Flavobacteriaceae
0001-371	slow-growing	58	Bacteria	Bacteroidota	Bacteroidia	Flavobacteriales	Flavobacteriaceae
0001-372	slow-growing	63	Bacteria	Bacteroidota	Bacteroidia	Flavobacteriales	Flavobacteriaceae
0001-377	slow-growing	21	Bacteria	Bacteroidota	Bacteroidia	Flavobacteriales	Flavobacteriaceae
0001-378	slow-growing	42	Bacteria	Bacteroidota	Bacteroidia	Flavobacteriales	Flavobacteriaceae
0001-379	slow-growing	37	Bacteria	Bacteroidota	Bacteroidia	Flavobacteriales	Flavobacteriaceae
0001-37	slow-growing	65	Bacteria	Bacteroidota	Bacteroidia	Flavobacteriales	Flavobacteriaceae
0001-380	slow-growing	45	Bacteria	Bacteroidota	Bacteroidia	Flavobacteriales	Flavobacteriaceae
0001-38	slow-growing	82	Bacteria	Bacteroidota	Bacteroidia	Flavobacteriales	Flavobacteriaceae
0001-39	slow-growing	51	Bacteria	Bacteroidota	Bacteroidia	Flavobacteriales	Flavobacteriaceae
0001-40	slow-growing	118	Bacteria	Bacteroidota	Bacteroidia	Flavobacteriales	Flavobacteriaceae
0001-45	slow-growing	67	Bacteria	Bacteroidota	Bacteroidia	Flavobacteriales	Flavobacteriaceae
0001-46	slow-growing	23	Bacteria	Bacteroidota	Bacteroidia	Flavobacteriales	Flavobacteriaceae
0001-47	slow-growing	41	Bacteria	Bacteroidota	Bacteroidia	Flavobacteriales	Flavobacteriaceae
0001-48	slow-growing	126	Bacteria	Bacteroidota	Bacteroidia	Flavobacteriales	Flavobacteriaceae
0001-54	slow-growing	126	Bacteria	Bacteroidota	Bacteroidia	Flavobacteriales	Flavobacteriaceae
0001-55	slow-growing	29	Bacteria	Bacteroidota	Bacteroidia	Flavobacteriales	Flavobacteriaceae
0001-56	uncharacterized	92	Bacteria	Bacteroidota	Bacteroidia	Flavobacteriales	Flavobacteriaceae
0001-5	slow-growing	113	Bacteria	Bacteroidota	Bacteroidia	Flavobacteriales	Flavobacteriaceae
0001-62	slow-growing	63	Bacteria	Bacteroidota	Bacteroidia	Flavobacteriales	Flavobacteriaceae
0001-63	slow-growing	86	Bacteria	Bacteroidota	Bacteroidia	Flavobacteriales	Flavobacteriaceae
0001-64	slow-growing	223	Bacteria	Bacteroidota	Bacteroidia	Flavobacteriales	Flavobacteriaceae
0001-69	slow-growing	91	Bacteria	Bacteroidota	Bacteroidia	Flavobacteriales	Flavobacteriaceae
0001-6	slow-growing	121	Bacteria	Bacteroidota	Bacteroidia	Flavobacteriales	Flavobacteriaceae
0001-70	slow-growing	61	Bacteria	Bacteroidota	Bacteroidia	Flavobacteriales	Flavobacteriaceae
0001-71	slow-growing	73	Bacteria	Bacteroidota	Bacteroidia	Flavobacteriales	Flavobacteriaceae
0001-72	slow-growing	23	Bacteria	Bacteroidota	Bacteroidia	Flavobacteriales	Flavobacteriaceae
0001-77	slow-growing	59	Bacteria	Bacteroidota	Bacteroidia	Flavobacteriales	Flavobacteriaceae
0001-78	slow-growing	100	Bacteria	Bacteroidota	Bacteroidia	Flavobacteriales	Flavobacteriaceae
0001-79	slow-growing	28	Bacteria	Bacteroidota	Bacteroidia	Flavobacteriales	Flavobacteriaceae
0001-7	uncharacterized	129	Bacteria	Bacteroidota	Bacteroidia	Flavobacteriales	Flavobacteriaceae
0001-80	slow-growing	154	Bacteria	Bacteroidota	Bacteroidia	Flavobacteriales	Flavobacteriaceae
0001-85	slow-growing	66	Bacteria	Bacteroidota	Bacteroidia	Flavobacteriales	Flavobacteriaceae
0001-86	slow-growing	91	Bacteria	Bacteroidota	Bacteroidia	Flavobacteriales	Flavobacteriaceae
0001-87	slow-growing	108	Bacteria	Bacteroidota	Bacteroidia	Flavobacteriales	Flavobacteriaceae
0001-88	slow-growing	114	Bacteria	Bacteroidota	Bacteroidia	Flavobacteriales	Flavobacteriaceae
0001-8	slow-growing	132	Bacteria	Bacteroidota	Bacteroidia	Flavobacteriales	Flavobacteriaceae
0001-93	slow-growing	96	Bacteria	Bacteroidota	Bacteroidia	Flavobacteriales	Flavobacteriaceae
0001-94	slow-growing	65	Bacteria	Bacteroidota	Bacteroidia	Flavobacteriales	Flavobacteriaceae
0001-95	slow-growing	147	Bacteria	Bacteroidota	Bacteroidia	Flavobacteriales	Flavobacteriaceae
0001-96	slow-growing	8	Bacteria	Bacteroidota	Bacteroidia	Flavobacteriales	Flavobacteriaceae
0002-101	slow-growing	76	Bacteria	Bacteroidota	Bacteroidia	Flavobacteriales	Flavobacteriaceae
0002-102	slow-growing	103	Bacteria	Bacteroidota	Bacteroidia	Flavobacteriales	Flavobacteriaceae
0002-103	slow-growing	104	Bacteria	Bacteroidota	Bacteroidia	Flavobacteriales	Flavobacteriaceae
0002-104	slow-growing	84	Bacteria	Bacteroidota	Bacteroidia	Flavobacteriales	Flavobacteriaceae
0002-109	slow-growing	140	Bacteria	Bacteroidota	Bacteroidia	Flavobacteriales	Flavobacteriaceae
0002-110	uncharacterized	85	Bacteria	Bacteroidota	Bacteroidia	Flavobacteriales	Flavobacteriaceae
0002-111	uncharacterized	78	Bacteria	Bacteroidota	Bacteroidia	Flavobacteriales	Flavobacteriaceae
0002-112	slow-growing	157	Bacteria	Bacteroidota	Bacteroidia	Flavobacteriales	Flavobacteriaceae
0002-117	slow-growing	114	Bacteria	Bacteroidota	Bacteroidia	Flavobacteriales	Flavobacteriaceae
0002-118	slow-growing	178	Bacteria	Bacteroidota	Bacteroidia	Flavobacteriales	Flavobacteriaceae
0002-119	slow-growing	189	Bacteria	Bacteroidota	Bacteroidia	Flavobacteriales	Flavobacteriaceae
0002-120	slow-growing	150	Bacteria	Bacteroidota	Bacteroidia	Flavobacteriales	Flavobacteriaceae
0002-125	slow-growing	82	Bacteria	Bacteroidota	Bacteroidia	Flavobacteriales	Flavobacteriaceae
0002-126	slow-growing	54	Bacteria	Bacteroidota	Bacteroidia	Flavobacteriales	Flavobacteriaceae
0002-127	slow-growing	102	Bacteria	Bacteroidota	Bacteroidia	Flavobacteriales	Flavobacteriaceae
0002-128	slow-growing	88	Bacteria	Bacteroidota	Bacteroidia	Flavobacteriales	Flavobacteriaceae
0002-133	slow-growing	151	Bacteria	Bacteroidota	Bacteroidia	Flavobacteriales	Flavobacteriaceae
0002-134	uncharacterized	141	Bacteria	Bacteroidota	Bacteroidia	Flavobacteriales	Flavobacteriaceae
0002-135	slow-growing	88	Bacteria	Bacteroidota	Bacteroidia	Flavobacteriales	Flavobacteriaceae
0002-136	slow-growing	115	Bacteria	Bacteroidota	Bacteroidia	Flavobacteriales	Flavobacteriaceae
0002-141	slow-growing	95	Bacteria	Bacteroidota	Bacteroidia	Flavobacteriales	Flavobacteriaceae
0002-142	slow-growing	79	Bacteria	Bacteroidota	Bacteroidia	Flavobacteriales	Flavobacteriaceae
0002-143	slow-growing	93	Bacteria	Bacteroidota	Bacteroidia	Flavobacteriales	Flavobacteriaceae
0002-144	slow-growing	172	Bacteria	Bacteroidota	Bacteroidia	Flavobacteriales	Flavobacteriaceae
0002-149	slow-growing	94	Bacteria	Bacteroidota	Bacteroidia	Flavobacteriales	Flavobacteriaceae
0002-150	slow-growing	76	Bacteria	Bacteroidota	Bacteroidia	Flavobacteriales	Flavobacteriaceae
0002-151	slow-growing	133	Bacteria	Bacteroidota	Bacteroidia	Flavobacteriales	Flavobacteriaceae
0002-152	slow-growing	236	Bacteria	Bacteroidota	Bacteroidia	Flavobacteriales	Flavobacteriaceae
0002-157	slow-growing	31	Bacteria	Bacteroidota	Bacteroidia	Flavobacteriales	Flavobacteriaceae
0002-158	uncharacterized	174	Bacteria	Bacteroidota	Bacteroidia	Flavobacteriales	Flavobacteriaceae
0002-159	slow-growing	92	Bacteria	Bacteroidota	Bacteroidia	Flavobacteriales	Flavobacteriaceae
0002-160	slow-growing	166	Bacteria	Bacteroidota	Bacteroidia	Flavobacteriales	Flavobacteriaceae
0002-165	slow-growing	80	Bacteria	Bacteroidota	Bacteroidia	Flavobacteriales	Flavobacteriaceae
0002-166	slow-growing	102	Bacteria	Bacteroidota	Bacteroidia	Flavobacteriales	Flavobacteriaceae
0002-167	slow-growing	125	Bacteria	Bacteroidota	Bacteroidia	Flavobacteriales	Flavobacteriaceae
0002-168	slow-growing	91	Bacteria	Bacteroidota	Bacteroidia	Flavobacteriales	Flavobacteriaceae
0002-173	slow-growing	41	Bacteria	Bacteroidota	Bacteroidia	Flavobacteriales	Flavobacteriaceae
0002-174	slow-growing	68	Bacteria	Bacteroidota	Bacteroidia	Flavobacteriales	Flavobacteriaceae
0002-175	slow-growing	132	Bacteria	Bacteroidota	Bacteroidia	Flavobacteriales	Flavobacteriaceae
0002-176	slow-growing	58	Bacteria	Bacteroidota	Bacteroidia	Flavobacteriales	Flavobacteriaceae
0002-181	uncharacterized	173	Bacteria	Bacteroidota	Bacteroidia	Flavobacteriales	Flavobacteriaceae
0002-182	slow-growing	63	Bacteria	Bacteroidota	Bacteroidia	Flavobacteriales	Flavobacteriaceae
0002-183	slow-growing	82	Bacteria	Bacteroidota	Bacteroidia	Flavobacteriales	Flavobacteriaceae
0002-184	slow-growing	106	Bacteria	Bacteroidota	Bacteroidia	Flavobacteriales	Flavobacteriaceae
0002-189	uncharacterized	156	Bacteria	Bacteroidota	Bacteroidia	Flavobacteriales	Flavobacteriaceae
0002-190	slow-growing	80	Bacteria	Bacteroidota	Bacteroidia	Flavobacteriales	Flavobacteriaceae
0002-191	slow-growing	56	Bacteria	Bacteroidota	Bacteroidia	Flavobacteriales	Flavobacteriaceae
0002-192	slow-growing	55	Bacteria	Bacteroidota	Bacteroidia	Flavobacteriales	Flavobacteriaceae
0002-193	slow-growing	153	Bacteria	Bacteroidota	Bacteroidia	Flavobacteriales	Flavobacteriaceae
0002-194	uncharacterized	95	Bacteria	Bacteroidota	Bacteroidia	Flavobacteriales	Flavobacteriaceae
0002-195	slow-growing	140	Bacteria	Bacteroidota	Bacteroidia	Flavobacteriales	Flavobacteriaceae
0002-196	slow-growing	135	Bacteria	Bacteroidota	Bacteroidia	Flavobacteriales	Flavobacteriaceae
0002-201	slow-growing	125	Bacteria	Bacteroidota	Bacteroidia	Flavobacteriales	Flavobacteriaceae
0002-202	slow-growing	54	Bacteria	Bacteroidota	Bacteroidia	Flavobacteriales	Flavobacteriaceae
0002-203	slow-growing	15	Bacteria	Bacteroidota	Bacteroidia	Flavobacteriales	Flavobacteriaceae
0002-204	slow-growing	115	Bacteria	Bacteroidota	Bacteroidia	Flavobacteriales	Flavobacteriaceae
0002-209	slow-growing	163	Bacteria	Bacteroidota	Bacteroidia	Flavobacteriales	Flavobacteriaceae
0002-210	slow-growing	47	Bacteria	Bacteroidota	Bacteroidia	Flavobacteriales	Flavobacteriaceae
0002-211	slow-growing	13	Bacteria	Bacteroidota	Bacteroidia	Flavobacteriales	Flavobacteriaceae
0002-212	uncharacterized	219	Bacteria	Bacteroidota	Bacteroidia	Flavobacteriales	Flavobacteriaceae
0002-217	slow-growing	172	Bacteria	Bacteroidota	Bacteroidia	Flavobacteriales	Flavobacteriaceae
0002-218	slow-growing	77	Bacteria	Bacteroidota	Bacteroidia	Flavobacteriales	Flavobacteriaceae
0002-219	slow-growing	146	Bacteria	Bacteroidota	Bacteroidia	Flavobacteriales	Flavobacteriaceae
0002-21	uncharacterized	299	Bacteria	Bacteroidota	Bacteroidia	Flavobacteriales	Flavobacteriaceae
0002-220	slow-growing	66	Bacteria	Bacteroidota	Bacteroidia	Flavobacteriales	Flavobacteriaceae
0002-225	slow-growing	104	Bacteria	Bacteroidota	Bacteroidia	Flavobacteriales	Flavobacteriaceae
0002-226	slow-growing	12	Bacteria	Bacteroidota	Bacteroidia	Flavobacteriales	Flavobacteriaceae
0002-227	slow-growing	94	Bacteria	Bacteroidota	Bacteroidia	Flavobacteriales	Flavobacteriaceae
0002-228	slow-growing	24	Bacteria	Bacteroidota	Bacteroidia	Flavobacteriales	Flavobacteriaceae
0002-22	slow-growing	87	Bacteria	Bacteroidota	Bacteroidia	Flavobacteriales	Flavobacteriaceae
0002-233	slow-growing	115	Bacteria	Bacteroidota	Bacteroidia	Flavobacteriales	Flavobacteriaceae
0002-234	uncharacterized	71	Bacteria	Bacteroidota	Bacteroidia	Flavobacteriales	Flavobacteriaceae
0002-235	uncharacterized	183	Bacteria	Bacteroidota	Bacteroidia	Flavobacteriales	Flavobacteriaceae
0002-236	slow-growing	82	Bacteria	Bacteroidota	Bacteroidia	Flavobacteriales	Flavobacteriaceae
0002-23	slow-growing	147	Bacteria	Bacteroidota	Bacteroidia	Flavobacteriales	Flavobacteriaceae
0002-241	slow-growing	153	Bacteria	Bacteroidota	Bacteroidia	Flavobacteriales	Flavobacteriaceae
0002-242	slow-growing	22	Bacteria	Bacteroidota	Bacteroidia	Flavobacteriales	Flavobacteriaceae
0002-243	slow-growing	189	Bacteria	Bacteroidota	Bacteroidia	Flavobacteriales	Flavobacteriaceae
0002-244	uncharacterized	32	Bacteria	Bacteroidota	Bacteroidia	Flavobacteriales	Flavobacteriaceae
0002-249	slow-growing	143	Bacteria	Bacteroidota	Bacteroidia	Flavobacteriales	Flavobacteriaceae
0002-250	slow-growing	51	Bacteria	Bacteroidota	Bacteroidia	Flavobacteriales	Flavobacteriaceae
0002-251	slow-growing	37	Bacteria	Bacteroidota	Bacteroidia	Flavobacteriales	Flavobacteriaceae
0002-252	uncharacterized	34	Bacteria	Bacteroidota	Bacteroidia	Flavobacteriales	Flavobacteriaceae
0002-257	uncharacterized	176	Bacteria	Bacteroidota	Bacteroidia	Flavobacteriales	Flavobacteriaceae
0002-258	slow-growing	32	Bacteria	Bacteroidota	Bacteroidia	Flavobacteriales	Flavobacteriaceae
0002-259	slow-growing	50	Bacteria	Bacteroidota	Bacteroidia	Flavobacteriales	Flavobacteriaceae
0002-260	slow-growing	23	Bacteria	Bacteroidota	Bacteroidia	Flavobacteriales	Flavobacteriaceae
0002-265	slow-growing	180	Bacteria	Bacteroidota	Bacteroidia	Flavobacteriales	Flavobacteriaceae
0002-266	slow-growing	70	Bacteria	Bacteroidota	Bacteroidia	Flavobacteriales	Flavobacteriaceae
0002-267	slow-growing	48	Bacteria	Bacteroidota	Bacteroidia	Flavobacteriales	Flavobacteriaceae
0002-268	slow-growing	106	Bacteria	Bacteroidota	Bacteroidia	Flavobacteriales	Flavobacteriaceae
0002-273	slow-growing	69	Bacteria	Bacteroidota	Bacteroidia	Flavobacteriales	Flavobacteriaceae
0002-274	uncharacterized	54	Bacteria	Bacteroidota	Bacteroidia	Flavobacteriales	Flavobacteriaceae
0002-275	slow-growing	23	Bacteria	Bacteroidota	Bacteroidia	Flavobacteriales	Flavobacteriaceae
0002-276	uncharacterized	63	Bacteria	Bacteroidota	Bacteroidia	Flavobacteriales	Flavobacteriaceae
0002-281	slow-growing	44	Bacteria	Bacteroidota	Bacteroidia	Flavobacteriales	Flavobacteriaceae
0002-282	slow-growing	41	Bacteria	Bacteroidota	Bacteroidia	Flavobacteriales	Flavobacteriaceae
0002-283	slow-growing	74	Bacteria	Bacteroidota	Bacteroidia	Flavobacteriales	Flavobacteriaceae
0002-284	uncharacterized	44	Bacteria	Bacteroidota	Bacteroidia	Flavobacteriales	Flavobacteriaceae
0002-292	slow-growing	33	Bacteria	Bacteroidota	Bacteroidia	Flavobacteriales	Flavobacteriaceae
0002-297	slow-growing	14	Bacteria	Bacteroidota	Bacteroidia	Flavobacteriales	Flavobacteriaceae
0002-298	slow-growing	22	Bacteria	Bacteroidota	Bacteroidia	Flavobacteriales	Flavobacteriaceae
0002-299	slow-growing	31	Bacteria	Bacteroidota	Bacteroidia	Flavobacteriales	Flavobacteriaceae
0002-29	slow-growing	46	Bacteria	Bacteroidota	Bacteroidia	Flavobacteriales	Flavobacteriaceae
0002-300	slow-growing	29	Bacteria	Bacteroidota	Bacteroidia	Flavobacteriales	Flavobacteriaceae
0002-305	slow-growing	93	Bacteria	Bacteroidota	Bacteroidia	Flavobacteriales	Flavobacteriaceae
0002-306	slow-growing	22	Bacteria	Bacteroidota	Bacteroidia	Flavobacteriales	Flavobacteriaceae
0002-307	slow-growing	35	Bacteria	Bacteroidota	Bacteroidia	Flavobacteriales	Flavobacteriaceae
0002-308	slow-growing	23	Bacteria	Bacteroidota	Bacteroidia	Flavobacteriales	Flavobacteriaceae
0002-30	slow-growing	98	Bacteria	Bacteroidota	Bacteroidia	Flavobacteriales	Flavobacteriaceae
0002-313	slow-growing	20	Bacteria	Bacteroidota	Bacteroidia	Flavobacteriales	Flavobacteriaceae
0002-314	uncharacterized	66	Bacteria	Bacteroidota	Bacteroidia	Flavobacteriales	Flavobacteriaceae
0002-315	slow-growing	18	Bacteria	Bacteroidota	Bacteroidia	Flavobacteriales	Flavobacteriaceae
0002-316	slow-growing	18	Bacteria	Bacteroidota	Bacteroidia	Flavobacteriales	Flavobacteriaceae
0002-31	slow-growing	133	Bacteria	Bacteroidota	Bacteroidia	Flavobacteriales	Flavobacteriaceae
0002-321	slow-growing	10	Bacteria	Bacteroidota	Bacteroidia	Flavobacteriales	Flavobacteriaceae
0002-322	slow-growing	15	Bacteria	Bacteroidota	Bacteroidia	Flavobacteriales	Flavobacteriaceae
0002-323	slow-growing	21	Bacteria	Bacteroidota	Bacteroidia	Flavobacteriales	Flavobacteriaceae
0002-324	slow-growing	25	Bacteria	Bacteroidota	Bacteroidia	Flavobacteriales	Flavobacteriaceae
0002-329	slow-growing	30	Bacteria	Bacteroidota	Bacteroidia	Flavobacteriales	Flavobacteriaceae
0002-32	slow-growing	64	Bacteria	Bacteroidota	Bacteroidia	Flavobacteriales	Flavobacteriaceae
0002-330	slow-growing	11	Bacteria	Bacteroidota	Bacteroidia	Flavobacteriales	Flavobacteriaceae
0002-331	uncharacterized	32	Bacteria	Bacteroidota	Bacteroidia	Flavobacteriales	Flavobacteriaceae
0002-332	slow-growing	25	Bacteria	Bacteroidota	Bacteroidia	Flavobacteriales	Flavobacteriaceae
0002-338	slow-growing	30	Bacteria	Bacteroidota	Bacteroidia	Flavobacteriales	Flavobacteriaceae
0002-339	slow-growing	34	Bacteria	Bacteroidota	Bacteroidia	Flavobacteriales	Flavobacteriaceae
0002-340	slow-growing	27	Bacteria	Bacteroidota	Bacteroidia	Flavobacteriales	Flavobacteriaceae
0002-345	slow-growing	42	Bacteria	Bacteroidota	Bacteroidia	Flavobacteriales	Flavobacteriaceae
0002-346	slow-growing	10	Bacteria	Bacteroidota	Bacteroidia	Flavobacteriales	Flavobacteriaceae
0002-347	slow-growing	24	Bacteria	Bacteroidota	Bacteroidia	Flavobacteriales	Flavobacteriaceae
0002-348	uncharacterized	9	Bacteria	Bacteroidota	Bacteroidia	Flavobacteriales	Flavobacteriaceae
0002-354	uncharacterized	51	Bacteria	Bacteroidota	Bacteroidia	Flavobacteriales	Flavobacteriaceae
0002-355	slow-growing	45	Bacteria	Bacteroidota	Bacteroidia	Flavobacteriales	Flavobacteriaceae
0002-356	slow-growing	10	Bacteria	Bacteroidota	Bacteroidia	Flavobacteriales	Flavobacteriaceae
0002-361	slow-growing	15	Bacteria	Bacteroidota	Bacteroidia	Flavobacteriales	Flavobacteriaceae
0002-362	slow-growing	26	Bacteria	Bacteroidota	Bacteroidia	Flavobacteriales	Flavobacteriaceae
0002-363	slow-growing	11	Bacteria	Bacteroidota	Bacteroidia	Flavobacteriales	Flavobacteriaceae
0002-364	slow-growing	4	Bacteria	Bacteroidota	Bacteroidia	Flavobacteriales	Flavobacteriaceae
0002-370	slow-growing	4	Bacteria	Bacteroidota	Bacteroidia	Flavobacteriales	Flavobacteriaceae
0002-371	uncharacterized	6	Bacteria	Bacteroidota	Bacteroidia	Flavobacteriales	Flavobacteriaceae
0002-378	slow-growing	2	Bacteria	Bacteroidota	Bacteroidia	Flavobacteriales	Flavobacteriaceae
0002-379	slow-growing	8	Bacteria	Bacteroidota	Bacteroidia	Flavobacteriales	Flavobacteriaceae
0002-37	slow-growing	142	Bacteria	Bacteroidota	Bacteroidia	Flavobacteriales	Flavobacteriaceae
0002-380	slow-growing	9	Bacteria	Bacteroidota	Bacteroidia	Flavobacteriales	Flavobacteriaceae
0002-38	slow-growing	91	Bacteria	Bacteroidota	Bacteroidia	Flavobacteriales	Flavobacteriaceae
0002-40	slow-growing	178	Bacteria	Bacteroidota	Bacteroidia	Flavobacteriales	Flavobacteriaceae
0002-45	slow-growing	175	Bacteria	Bacteroidota	Bacteroidia	Flavobacteriales	Flavobacteriaceae
0002-46	slow-growing	54	Bacteria	Bacteroidota	Bacteroidia	Flavobacteriales	Flavobacteriaceae
0002-47	slow-growing	169	Bacteria	Bacteroidota	Bacteroidia	Flavobacteriales	Flavobacteriaceae
0002-48	slow-growing	101	Bacteria	Bacteroidota	Bacteroidia	Flavobacteriales	Flavobacteriaceae
0002-54	slow-growing	125	Bacteria	Bacteroidota	Bacteroidia	Flavobacteriales	Flavobacteriaceae
0002-55	slow-growing	179	Bacteria	Bacteroidota	Bacteroidia	Flavobacteriales	Flavobacteriaceae
0002-62	slow-growing	51	Bacteria	Bacteroidota	Bacteroidia	Flavobacteriales	Flavobacteriaceae
0002-63	slow-growing	123	Bacteria	Bacteroidota	Bacteroidia	Flavobacteriales	Flavobacteriaceae
0002-64	uncharacterized	83	Bacteria	Bacteroidota	Bacteroidia	Flavobacteriales	Flavobacteriaceae
0002-69	uncharacterized	87	Bacteria	Bacteroidota	Bacteroidia	Flavobacteriales	Flavobacteriaceae
0002-70	uncharacterized	121	Bacteria	Bacteroidota	Bacteroidia	Flavobacteriales	Flavobacteriaceae
0002-71	slow-growing	57	Bacteria	Bacteroidota	Bacteroidia	Flavobacteriales	Flavobacteriaceae
0002-72	slow-growing	135	Bacteria	Bacteroidota	Bacteroidia	Flavobacteriales	Flavobacteriaceae
0002-77	slow-growing	86	Bacteria	Bacteroidota	Bacteroidia	Flavobacteriales	Flavobacteriaceae
0002-78	slow-growing	140	Bacteria	Bacteroidota	Bacteroidia	Flavobacteriales	Flavobacteriaceae
0002-79	slow-growing	43	Bacteria	Bacteroidota	Bacteroidia	Flavobacteriales	Flavobacteriaceae
0002-80	slow-growing	56	Bacteria	Bacteroidota	Bacteroidia	Flavobacteriales	Flavobacteriaceae
0002-85	slow-growing	65	Bacteria	Bacteroidota	Bacteroidia	Flavobacteriales	Flavobacteriaceae
0002-86	slow-growing	61	Bacteria	Bacteroidota	Bacteroidia	Flavobacteriales	Flavobacteriaceae
0002-87	slow-growing	76	Bacteria	Bacteroidota	Bacteroidia	Flavobacteriales	Flavobacteriaceae
0002-88	slow-growing	134	Bacteria	Bacteroidota	Bacteroidia	Flavobacteriales	Flavobacteriaceae
0002-93	slow-growing	79	Bacteria	Bacteroidota	Bacteroidia	Flavobacteriales	Flavobacteriaceae
0002-94	slow-growing	98	Bacteria	Bacteroidota	Bacteroidia	Flavobacteriales	Flavobacteriaceae
0002-95	slow-growing	84	Bacteria	Bacteroidota	Bacteroidia	Flavobacteriales	Flavobacteriaceae
0001-100	uncharacterized	144	Bacteria	Elusimicrobiota	Endomicrobia	Endomicrobiales	Endomicrobiaceae
0001-105	fast-growing	109	Bacteria	Elusimicrobiota	Endomicrobia	Endomicrobiales	Endomicrobiaceae
0001-106	fast-growing	106	Bacteria	Elusimicrobiota	Endomicrobia	Endomicrobiales	Endomicrobiaceae
0001-107	uncharacterized	417	Bacteria	Elusimicrobiota	Endomicrobia	Endomicrobiales	Endomicrobiaceae
0001-108	fast-growing	65	Bacteria	Elusimicrobiota	Endomicrobia	Endomicrobiales	Endomicrobiaceae
0001-10	fast-growing	77	Bacteria	Elusimicrobiota	Endomicrobia	Endomicrobiales	Endomicrobiaceae
0001-113	fast-growing	49	Bacteria	Elusimicrobiota	Endomicrobia	Endomicrobiales	Endomicrobiaceae
0001-114	fast-growing	142	Bacteria	Elusimicrobiota	Endomicrobia	Endomicrobiales	Endomicrobiaceae
0001-115	fast-growing	138	Bacteria	Elusimicrobiota	Endomicrobia	Endomicrobiales	Endomicrobiaceae
0001-116	fast-growing	94	Bacteria	Elusimicrobiota	Endomicrobia	Endomicrobiales	Endomicrobiaceae
0001-11	fast-growing	46	Bacteria	Elusimicrobiota	Endomicrobia	Endomicrobiales	Endomicrobiaceae
0001-121	uncharacterized	250	Bacteria	Elusimicrobiota	Endomicrobia	Endomicrobiales	Endomicrobiaceae
0001-122	fast-growing	74	Bacteria	Elusimicrobiota	Endomicrobia	Endomicrobiales	Endomicrobiaceae
0001-123	uncharacterized	190	Bacteria	Elusimicrobiota	Endomicrobia	Endomicrobiales	Endomicrobiaceae
0001-124	fast-growing	29	Bacteria	Elusimicrobiota	Endomicrobia	Endomicrobiales	Endomicrobiaceae
0001-129	fast-growing	97	Bacteria	Elusimicrobiota	Endomicrobia	Endomicrobiales	Endomicrobiaceae
0001-12	fast-growing	35	Bacteria	Elusimicrobiota	Endomicrobia	Endomicrobiales	Endomicrobiaceae
0001-130	fast-growing	87	Bacteria	Elusimicrobiota	Endomicrobia	Endomicrobiales	Endomicrobiaceae
0001-131	fast-growing	194	Bacteria	Elusimicrobiota	Endomicrobia	Endomicrobiales	Endomicrobiaceae
0001-132	uncharacterized	197	Bacteria	Elusimicrobiota	Endomicrobia	Endomicrobiales	Endomicrobiaceae
0001-137	fast-growing	224	Bacteria	Elusimicrobiota	Endomicrobia	Endomicrobiales	Endomicrobiaceae
0001-138	fast-growing	93	Bacteria	Elusimicrobiota	Endomicrobia	Endomicrobiales	Endomicrobiaceae
0001-139	uncharacterized	107	Bacteria	Elusimicrobiota	Endomicrobia	Endomicrobiales	Endomicrobiaceae
0001-140	fast-growing	74	Bacteria	Elusimicrobiota	Endomicrobia	Endomicrobiales	Endomicrobiaceae
0001-145	fast-growing	47	Bacteria	Elusimicrobiota	Endomicrobia	Endomicrobiales	Endomicrobiaceae
0001-146	fast-growing	131	Bacteria	Elusimicrobiota	Endomicrobia	Endomicrobiales	Endomicrobiaceae
0001-147	fast-growing	105	Bacteria	Elusimicrobiota	Endomicrobia	Endomicrobiales	Endomicrobiaceae
0001-148	fast-growing	57	Bacteria	Elusimicrobiota	Endomicrobia	Endomicrobiales	Endomicrobiaceae
0001-153	fast-growing	104	Bacteria	Elusimicrobiota	Endomicrobia	Endomicrobiales	Endomicrobiaceae
0001-154	fast-growing	126	Bacteria	Elusimicrobiota	Endomicrobia	Endomicrobiales	Endomicrobiaceae
0001-155	fast-growing	71	Bacteria	Elusimicrobiota	Endomicrobia	Endomicrobiales	Endomicrobiaceae
0001-156	fast-growing	22	Bacteria	Elusimicrobiota	Endomicrobia	Endomicrobiales	Endomicrobiaceae
0001-161	fast-growing	36	Bacteria	Elusimicrobiota	Endomicrobia	Endomicrobiales	Endomicrobiaceae
0001-162	fast-growing	71	Bacteria	Elusimicrobiota	Endomicrobia	Endomicrobiales	Endomicrobiaceae
0001-163	fast-growing	83	Bacteria	Elusimicrobiota	Endomicrobia	Endomicrobiales	Endomicrobiaceae
0001-164	fast-growing	57	Bacteria	Elusimicrobiota	Endomicrobia	Endomicrobiales	Endomicrobiaceae
0001-169	fast-growing	96	Bacteria	Elusimicrobiota	Endomicrobia	Endomicrobiales	Endomicrobiaceae
0001-170	fast-growing	50	Bacteria	Elusimicrobiota	Endomicrobia	Endomicrobiales	Endomicrobiaceae
0001-171	fast-growing	109	Bacteria	Elusimicrobiota	Endomicrobia	Endomicrobiales	Endomicrobiaceae
0001-172	fast-growing	29	Bacteria	Elusimicrobiota	Endomicrobia	Endomicrobiales	Endomicrobiaceae
0001-177	fast-growing	55	Bacteria	Elusimicrobiota	Endomicrobia	Endomicrobiales	Endomicrobiaceae
0001-178	fast-growing	99	Bacteria	Elusimicrobiota	Endomicrobia	Endomicrobiales	Endomicrobiaceae
0001-179	fast-growing	86	Bacteria	Elusimicrobiota	Endomicrobia	Endomicrobiales	Endomicrobiaceae
0001-17	uncharacterized	76	Bacteria	Elusimicrobiota	Endomicrobia	Endomicrobiales	Endomicrobiaceae
0001-180	fast-growing	113	Bacteria	Elusimicrobiota	Endomicrobia	Endomicrobiales	Endomicrobiaceae
0001-185	uncharacterized	76	Bacteria	Elusimicrobiota	Endomicrobia	Endomicrobiales	Endomicrobiaceae
0001-186	fast-growing	84	Bacteria	Elusimicrobiota	Endomicrobia	Endomicrobiales	Endomicrobiaceae
0001-187	fast-growing	92	Bacteria	Elusimicrobiota	Endomicrobia	Endomicrobiales	Endomicrobiaceae
0001-188	fast-growing	43	Bacteria	Elusimicrobiota	Endomicrobia	Endomicrobiales	Endomicrobiaceae
0001-18	uncharacterized	206	Bacteria	Elusimicrobiota	Endomicrobia	Endomicrobiales	Endomicrobiaceae
0001-197	uncharacterized	188	Bacteria	Elusimicrobiota	Endomicrobia	Endomicrobiales	Endomicrobiaceae
0001-198	fast-growing	25	Bacteria	Elusimicrobiota	Endomicrobia	Endomicrobiales	Endomicrobiaceae
0001-199	fast-growing	13	Bacteria	Elusimicrobiota	Endomicrobia	Endomicrobiales	Endomicrobiaceae
0001-19	fast-growing	51	Bacteria	Elusimicrobiota	Endomicrobia	Endomicrobiales	Endomicrobiaceae
0001-1	fast-growing	58	Bacteria	Elusimicrobiota	Endomicrobia	Endomicrobiales	Endomicrobiaceae
0001-200	fast-growing	55	Bacteria	Elusimicrobiota	Endomicrobia	Endomicrobiales	Endomicrobiaceae
0001-205	fast-growing	63	Bacteria	Elusimicrobiota	Endomicrobia	Endomicrobiales	Endomicrobiaceae
0001-206	fast-growing	41	Bacteria	Elusimicrobiota	Endomicrobia	Endomicrobiales	Endomicrobiaceae
0001-207	fast-growing	122	Bacteria	Elusimicrobiota	Endomicrobia	Endomicrobiales	Endomicrobiaceae
0001-208	fast-growing	84	Bacteria	Elusimicrobiota	Endomicrobia	Endomicrobiales	Endomicrobiaceae
0001-20	uncharacterized	309	Bacteria	Elusimicrobiota	Endomicrobia	Endomicrobiales	Endomicrobiaceae
0001-213	fast-growing	84	Bacteria	Elusimicrobiota	Endomicrobia	Endomicrobiales	Endomicrobiaceae
0001-214	fast-growing	72	Bacteria	Elusimicrobiota	Endomicrobia	Endomicrobiales	Endomicrobiaceae
0001-215	fast-growing	122	Bacteria	Elusimicrobiota	Endomicrobia	Endomicrobiales	Endomicrobiaceae
0001-216	fast-growing	57	Bacteria	Elusimicrobiota	Endomicrobia	Endomicrobiales	Endomicrobiaceae
0001-221	fast-growing	89	Bacteria	Elusimicrobiota	Endomicrobia	Endomicrobiales	Endomicrobiaceae
0001-222	fast-growing	180	Bacteria	Elusimicrobiota	Endomicrobia	Endomicrobiales	Endomicrobiaceae
0001-223	fast-growing	100	Bacteria	Elusimicrobiota	Endomicrobia	Endomicrobiales	Endomicrobiaceae
0001-224	fast-growing	72	Bacteria	Elusimicrobiota	Endomicrobia	Endomicrobiales	Endomicrobiaceae
0001-229	fast-growing	65	Bacteria	Elusimicrobiota	Endomicrobia	Endomicrobiales	Endomicrobiaceae
0001-230	fast-growing	97	Bacteria	Elusimicrobiota	Endomicrobia	Endomicrobiales	Endomicrobiaceae
0001-231	fast-growing	34	Bacteria	Elusimicrobiota	Endomicrobia	Endomicrobiales	Endomicrobiaceae
0001-232	fast-growing	24	Bacteria	Elusimicrobiota	Endomicrobia	Endomicrobiales	Endomicrobiaceae
0001-237	fast-growing	60	Bacteria	Elusimicrobiota	Endomicrobia	Endomicrobiales	Endomicrobiaceae
0001-238	uncharacterized	49	Bacteria	Elusimicrobiota	Endomicrobia	Endomicrobiales	Endomicrobiaceae
0001-239	fast-growing	36	Bacteria	Elusimicrobiota	Endomicrobia	Endomicrobiales	Endomicrobiaceae
0001-240	fast-growing	52	Bacteria	Elusimicrobiota	Endomicrobia	Endomicrobiales	Endomicrobiaceae
0001-245	fast-growing	24	Bacteria	Elusimicrobiota	Endomicrobia	Endomicrobiales	Endomicrobiaceae
0001-246	fast-growing	17	Bacteria	Elusimicrobiota	Endomicrobia	Endomicrobiales	Endomicrobiaceae
0001-247	fast-growing	52	Bacteria	Elusimicrobiota	Endomicrobia	Endomicrobiales	Endomicrobiaceae
0001-248	fast-growing	43	Bacteria	Elusimicrobiota	Endomicrobia	Endomicrobiales	Endomicrobiaceae
0001-253	fast-growing	24	Bacteria	Elusimicrobiota	Endomicrobia	Endomicrobiales	Endomicrobiaceae
0001-254	uncharacterized	78	Bacteria	Elusimicrobiota	Endomicrobia	Endomicrobiales	Endomicrobiaceae
0001-255	fast-growing	25	Bacteria	Elusimicrobiota	Endomicrobia	Endomicrobiales	Endomicrobiaceae
0001-256	fast-growing	57	Bacteria	Elusimicrobiota	Endomicrobia	Endomicrobiales	Endomicrobiaceae
0001-25	fast-growing	49	Bacteria	Elusimicrobiota	Endomicrobia	Endomicrobiales	Endomicrobiaceae
0001-261	fast-growing	19	Bacteria	Elusimicrobiota	Endomicrobia	Endomicrobiales	Endomicrobiaceae
0001-262	uncharacterized	39	Bacteria	Elusimicrobiota	Endomicrobia	Endomicrobiales	Endomicrobiaceae
0001-263	fast-growing	38	Bacteria	Elusimicrobiota	Endomicrobia	Endomicrobiales	Endomicrobiaceae
0001-264	fast-growing	36	Bacteria	Elusimicrobiota	Endomicrobia	Endomicrobiales	Endomicrobiaceae
0001-269	uncharacterized	54	Bacteria	Elusimicrobiota	Endomicrobia	Endomicrobiales	Endomicrobiaceae
0001-26	fast-growing	128	Bacteria	Elusimicrobiota	Endomicrobia	Endomicrobiales	Endomicrobiaceae
0001-270	fast-growing	25	Bacteria	Elusimicrobiota	Endomicrobia	Endomicrobiales	Endomicrobiaceae
0001-271	fast-growing	24	Bacteria	Elusimicrobiota	Endomicrobia	Endomicrobiales	Endomicrobiaceae
0001-272	fast-growing	43	Bacteria	Elusimicrobiota	Endomicrobia	Endomicrobiales	Endomicrobiaceae
0001-277	fast-growing	66	Bacteria	Elusimicrobiota	Endomicrobia	Endomicrobiales	Endomicrobiaceae
0001-278	fast-growing	22	Bacteria	Elusimicrobiota	Endomicrobia	Endomicrobiales	Endomicrobiaceae
0001-279	fast-growing	35	Bacteria	Elusimicrobiota	Endomicrobia	Endomicrobiales	Endomicrobiaceae
0001-27	fast-growing	124	Bacteria	Elusimicrobiota	Endomicrobia	Endomicrobiales	Endomicrobiaceae
0001-280	fast-growing	14	Bacteria	Elusimicrobiota	Endomicrobia	Endomicrobiales	Endomicrobiaceae
0001-285	fast-growing	16	Bacteria	Elusimicrobiota	Endomicrobia	Endomicrobiales	Endomicrobiaceae
0001-286	fast-growing	32	Bacteria	Elusimicrobiota	Endomicrobia	Endomicrobiales	Endomicrobiaceae
0001-287	fast-growing	57	Bacteria	Elusimicrobiota	Endomicrobia	Endomicrobiales	Endomicrobiaceae
0001-28	fast-growing	104	Bacteria	Elusimicrobiota	Endomicrobia	Endomicrobiales	Endomicrobiaceae
0001-293	fast-growing	21	Bacteria	Elusimicrobiota	Endomicrobia	Endomicrobiales	Endomicrobiaceae
0001-294	fast-growing	60	Bacteria	Elusimicrobiota	Endomicrobia	Endomicrobiales	Endomicrobiaceae
0001-295	fast-growing	49	Bacteria	Elusimicrobiota	Endomicrobia	Endomicrobiales	Endomicrobiaceae
0001-296	fast-growing	93	Bacteria	Elusimicrobiota	Endomicrobia	Endomicrobiales	Endomicrobiaceae
0001-2	fast-growing	98	Bacteria	Elusimicrobiota	Endomicrobia	Endomicrobiales	Endomicrobiaceae
0001-302	fast-growing	3	Bacteria	Elusimicrobiota	Endomicrobia	Endomicrobiales	Endomicrobiaceae
0001-303	fast-growing	42	Bacteria	Elusimicrobiota	Endomicrobia	Endomicrobiales	Endomicrobiaceae
0001-304	fast-growing	31	Bacteria	Elusimicrobiota	Endomicrobia	Endomicrobiales	Endomicrobiaceae
0001-309	uncharacterized	36	Bacteria	Elusimicrobiota	Endomicrobia	Endomicrobiales	Endomicrobiaceae
0001-310	fast-growing	58	Bacteria	Elusimicrobiota	Endomicrobia	Endomicrobiales	Endomicrobiaceae
0001-311	fast-growing	49	Bacteria	Elusimicrobiota	Endomicrobia	Endomicrobiales	Endomicrobiaceae
0001-312	fast-growing	17	Bacteria	Elusimicrobiota	Endomicrobia	Endomicrobiales	Endomicrobiaceae
0001-317	fast-growing	35	Bacteria	Elusimicrobiota	Endomicrobia	Endomicrobiales	Endomicrobiaceae
0001-318	fast-growing	37	Bacteria	Elusimicrobiota	Endomicrobia	Endomicrobiales	Endomicrobiaceae
0001-319	fast-growing	21	Bacteria	Elusimicrobiota	Endomicrobia	Endomicrobiales	Endomicrobiaceae
0001-320	fast-growing	5	Bacteria	Elusimicrobiota	Endomicrobia	Endomicrobiales	Endomicrobiaceae
0001-325	uncharacterized	138	Bacteria	Elusimicrobiota	Endomicrobia	Endomicrobiales	Endomicrobiaceae
0001-326	fast-growing	24	Bacteria	Elusimicrobiota	Endomicrobia	Endomicrobiales	Endomicrobiaceae
0001-327	uncharacterized	65	Bacteria	Elusimicrobiota	Endomicrobia	Endomicrobiales	Endomicrobiaceae
0001-328	fast-growing	37	Bacteria	Elusimicrobiota	Endomicrobia	Endomicrobiales	Endomicrobiaceae
0001-333	fast-growing	29	Bacteria	Elusimicrobiota	Endomicrobia	Endomicrobiales	Endomicrobiaceae
0001-334	uncharacterized	22	Bacteria	Elusimicrobiota	Endomicrobia	Endomicrobiales	Endomicrobiaceae
0001-335	fast-growing	34	Bacteria	Elusimicrobiota	Endomicrobia	Endomicrobiales	Endomicrobiaceae
0001-336	fast-growing	14	Bacteria	Elusimicrobiota	Endomicrobia	Endomicrobiales	Endomicrobiaceae
0001-33	fast-growing	97	Bacteria	Elusimicrobiota	Endomicrobia	Endomicrobiales	Endomicrobiaceae
0001-341	fast-growing	49	Bacteria	Elusimicrobiota	Endomicrobia	Endomicrobiales	Endomicrobiaceae
0001-342	fast-growing	10	Bacteria	Elusimicrobiota	Endomicrobia	Endomicrobiales	Endomicrobiaceae
0001-343	fast-growing	39	Bacteria	Elusimicrobiota	Endomicrobia	Endomicrobiales	Endomicrobiaceae
0001-344	fast-growing	22	Bacteria	Elusimicrobiota	Endomicrobia	Endomicrobiales	Endomicrobiaceae
0001-349	fast-growing	8	Bacteria	Elusimicrobiota	Endomicrobia	Endomicrobiales	Endomicrobiaceae
0001-34	fast-growing	64	Bacteria	Elusimicrobiota	Endomicrobia	Endomicrobiales	Endomicrobiaceae
0001-350	fast-growing	44	Bacteria	Elusimicrobiota	Endomicrobia	Endomicrobiales	Endomicrobiaceae
0001-351	fast-growing	22	Bacteria	Elusimicrobiota	Endomicrobia	Endomicrobiales	Endomicrobiaceae
0001-352	fast-growing	32	Bacteria	Elusimicrobiota	Endomicrobia	Endomicrobiales	Endomicrobiaceae
0001-357	fast-growing	18	Bacteria	Elusimicrobiota	Endomicrobia	Endomicrobiales	Endomicrobiaceae
0001-358	uncharacterized	167	Bacteria	Elusimicrobiota	Endomicrobia	Endomicrobiales	Endomicrobiaceae
0001-359	fast-growing	42	Bacteria	Elusimicrobiota	Endomicrobia	Endomicrobiales	Endomicrobiaceae
0001-35	fast-growing	65	Bacteria	Elusimicrobiota	Endomicrobia	Endomicrobiales	Endomicrobiaceae
0001-360	fast-growing	48	Bacteria	Elusimicrobiota	Endomicrobia	Endomicrobiales	Endomicrobiaceae
0001-365	fast-growing	33	Bacteria	Elusimicrobiota	Endomicrobia	Endomicrobiales	Endomicrobiaceae
0001-366	uncharacterized	47	Bacteria	Elusimicrobiota	Endomicrobia	Endomicrobiales	Endomicrobiaceae
0001-367	fast-growing	19	Bacteria	Elusimicrobiota	Endomicrobia	Endomicrobiales	Endomicrobiaceae
0001-368	fast-growing	11	Bacteria	Elusimicrobiota	Endomicrobia	Endomicrobiales	Endomicrobiaceae
0001-36	fast-growing	90	Bacteria	Elusimicrobiota	Endomicrobia	Endomicrobiales	Endomicrobiaceae
0001-373	fast-growing	38	Bacteria	Elusimicrobiota	Endomicrobia	Endomicrobiales	Endomicrobiaceae
0001-374	fast-growing	34	Bacteria	Elusimicrobiota	Endomicrobia	Endomicrobiales	Endomicrobiaceae
0001-375	fast-growing	35	Bacteria	Elusimicrobiota	Endomicrobia	Endomicrobiales	Endomicrobiaceae
0001-376	fast-growing	17	Bacteria	Elusimicrobiota	Endomicrobia	Endomicrobiales	Endomicrobiaceae
0001-381	fast-growing	12	Bacteria	Elusimicrobiota	Endomicrobia	Endomicrobiales	Endomicrobiaceae
0001-382	fast-growing	39	Bacteria	Elusimicrobiota	Endomicrobia	Endomicrobiales	Endomicrobiaceae
0001-383	fast-growing	24	Bacteria	Elusimicrobiota	Endomicrobia	Endomicrobiales	Endomicrobiaceae
0001-3	fast-growing	77	Bacteria	Elusimicrobiota	Endomicrobia	Endomicrobiales	Endomicrobiaceae
0001-41	fast-growing	170	Bacteria	Elusimicrobiota	Endomicrobia	Endomicrobiales	Endomicrobiaceae
0001-42	fast-growing	63	Bacteria	Elusimicrobiota	Endomicrobia	Endomicrobiales	Endomicrobiaceae
0001-43	fast-growing	42	Bacteria	Elusimicrobiota	Endomicrobia	Endomicrobiales	Endomicrobiaceae
0001-44	uncharacterized	155	Bacteria	Elusimicrobiota	Endomicrobia	Endomicrobiales	Endomicrobiaceae
0001-49	fast-growing	78	Bacteria	Elusimicrobiota	Endomicrobia	Endomicrobiales	Endomicrobiaceae
0001-4	fast-growing	63	Bacteria	Elusimicrobiota	Endomicrobia	Endomicrobiales	Endomicrobiaceae
0001-50	fast-growing	94	Bacteria	Elusimicrobiota	Endomicrobia	Endomicrobiales	Endomicrobiaceae
0001-51	fast-growing	36	Bacteria	Elusimicrobiota	Endomicrobia	Endomicrobiales	Endomicrobiaceae
0001-52	fast-growing	167	Bacteria	Elusimicrobiota	Endomicrobia	Endomicrobiales	Endomicrobiaceae
0001-57	fast-growing	112	Bacteria	Elusimicrobiota	Endomicrobia	Endomicrobiales	Endomicrobiaceae
0001-58	uncharacterized	187	Bacteria	Elusimicrobiota	Endomicrobia	Endomicrobiales	Endomicrobiaceae
0001-59	fast-growing	86	Bacteria	Elusimicrobiota	Endomicrobia	Endomicrobiales	Endomicrobiaceae
0001-60	fast-growing	46	Bacteria	Elusimicrobiota	Endomicrobia	Endomicrobiales	Endomicrobiaceae
0001-65	fast-growing	35	Bacteria	Elusimicrobiota	Endomicrobia	Endomicrobiales	Endomicrobiaceae
0001-66	fast-growing	76	Bacteria	Elusimicrobiota	Endomicrobia	Endomicrobiales	Endomicrobiaceae
0001-67	fast-growing	81	Bacteria	Elusimicrobiota	Endomicrobia	Endomicrobiales	Endomicrobiaceae
0001-68	fast-growing	72	Bacteria	Elusimicrobiota	Endomicrobia	Endomicrobiales	Endomicrobiaceae
0001-73	uncharacterized	151	Bacteria	Elusimicrobiota	Endomicrobia	Endomicrobiales	Endomicrobiaceae
0001-74	fast-growing	162	Bacteria	Elusimicrobiota	Endomicrobia	Endomicrobiales	Endomicrobiaceae
0001-75	fast-growing	73	Bacteria	Elusimicrobiota	Endomicrobia	Endomicrobiales	Endomicrobiaceae
0001-76	fast-growing	37	Bacteria	Elusimicrobiota	Endomicrobia	Endomicrobiales	Endomicrobiaceae
0001-81	fast-growing	180	Bacteria	Elusimicrobiota	Endomicrobia	Endomicrobiales	Endomicrobiaceae
0001-82	fast-growing	127	Bacteria	Elusimicrobiota	Endomicrobia	Endomicrobiales	Endomicrobiaceae
0001-83	fast-growing	117	Bacteria	Elusimicrobiota	Endomicrobia	Endomicrobiales	Endomicrobiaceae
0001-84	fast-growing	81	Bacteria	Elusimicrobiota	Endomicrobia	Endomicrobiales	Endomicrobiaceae
0001-89	fast-growing	23	Bacteria	Elusimicrobiota	Endomicrobia	Endomicrobiales	Endomicrobiaceae
0001-90	fast-growing	51	Bacteria	Elusimicrobiota	Endomicrobia	Endomicrobiales	Endomicrobiaceae
0001-91	fast-growing	63	Bacteria	Elusimicrobiota	Endomicrobia	Endomicrobiales	Endomicrobiaceae
0001-92	fast-growing	63	Bacteria	Elusimicrobiota	Endomicrobia	Endomicrobiales	Endomicrobiaceae
0001-97	fast-growing	86	Bacteria	Elusimicrobiota	Endomicrobia	Endomicrobiales	Endomicrobiaceae
0001-98	fast-growing	75	Bacteria	Elusimicrobiota	Endomicrobia	Endomicrobiales	Endomicrobiaceae
0001-99	fast-growing	129	Bacteria	Elusimicrobiota	Endomicrobia	Endomicrobiales	Endomicrobiaceae
0001-9	fast-growing	71	Bacteria	Elusimicrobiota	Endomicrobia	Endomicrobiales	Endomicrobiaceae
0002-100	fast-growing	156	Bacteria	Elusimicrobiota	Endomicrobia	Endomicrobiales	Endomicrobiaceae
0002-105	fast-growing	81	Bacteria	Elusimicrobiota	Endomicrobia	Endomicrobiales	Endomicrobiaceae
0002-106	uncharacterized	98	Bacteria	Elusimicrobiota	Endomicrobia	Endomicrobiales	Endomicrobiaceae
0002-107	fast-growing	104	Bacteria	Elusimicrobiota	Endomicrobia	Endomicrobiales	Endomicrobiaceae
0002-108	uncharacterized	157	Bacteria	Elusimicrobiota	Endomicrobia	Endomicrobiales	Endomicrobiaceae
0002-113	fast-growing	71	Bacteria	Elusimicrobiota	Endomicrobia	Endomicrobiales	Endomicrobiaceae
0002-114	fast-growing	117	Bacteria	Elusimicrobiota	Endomicrobia	Endomicrobiales	Endomicrobiaceae
0002-115	fast-growing	56	Bacteria	Elusimicrobiota	Endomicrobia	Endomicrobiales	Endomicrobiaceae
0002-116	fast-growing	104	Bacteria	Elusimicrobiota	Endomicrobia	Endomicrobiales	Endomicrobiaceae
0002-121	fast-growing	354	Bacteria	Elusimicrobiota	Endomicrobia	Endomicrobiales	Endomicrobiaceae
0002-122	fast-growing	79	Bacteria	Elusimicrobiota	Endomicrobia	Endomicrobiales	Endomicrobiaceae
0002-123	fast-growing	57	Bacteria	Elusimicrobiota	Endomicrobia	Endomicrobiales	Endomicrobiaceae
0002-129	fast-growing	137	Bacteria	Elusimicrobiota	Endomicrobia	Endomicrobiales	Endomicrobiaceae
0002-130	fast-growing	61	Bacteria	Elusimicrobiota	Endomicrobia	Endomicrobiales	Endomicrobiaceae
0002-131	fast-growing	63	Bacteria	Elusimicrobiota	Endomicrobia	Endomicrobiales	Endomicrobiaceae
0002-132	fast-growing	168	Bacteria	Elusimicrobiota	Endomicrobia	Endomicrobiales	Endomicrobiaceae
0002-137	fast-growing	76	Bacteria	Elusimicrobiota	Endomicrobia	Endomicrobiales	Endomicrobiaceae
0002-138	fast-growing	80	Bacteria	Elusimicrobiota	Endomicrobia	Endomicrobiales	Endomicrobiaceae
0002-139	fast-growing	82	Bacteria	Elusimicrobiota	Endomicrobia	Endomicrobiales	Endomicrobiaceae
0002-140	fast-growing	99	Bacteria	Elusimicrobiota	Endomicrobia	Endomicrobiales	Endomicrobiaceae
0002-145	fast-growing	65	Bacteria	Elusimicrobiota	Endomicrobia	Endomicrobiales	Endomicrobiaceae
0002-146	fast-growing	47	Bacteria	Elusimicrobiota	Endomicrobia	Endomicrobiales	Endomicrobiaceae
0002-147	fast-growing	43	Bacteria	Elusimicrobiota	Endomicrobia	Endomicrobiales	Endomicrobiaceae
0002-148	fast-growing	50	Bacteria	Elusimicrobiota	Endomicrobia	Endomicrobiales	Endomicrobiaceae
0002-153	fast-growing	49	Bacteria	Elusimicrobiota	Endomicrobia	Endomicrobiales	Endomicrobiaceae
0002-154	fast-growing	41	Bacteria	Elusimicrobiota	Endomicrobia	Endomicrobiales	Endomicrobiaceae
0002-155	fast-growing	167	Bacteria	Elusimicrobiota	Endomicrobia	Endomicrobiales	Endomicrobiaceae
0002-156	fast-growing	26	Bacteria	Elusimicrobiota	Endomicrobia	Endomicrobiales	Endomicrobiaceae
0002-161	fast-growing	69	Bacteria	Elusimicrobiota	Endomicrobia	Endomicrobiales	Endomicrobiaceae
0002-162	fast-growing	129	Bacteria	Elusimicrobiota	Endomicrobia	Endomicrobiales	Endomicrobiaceae
0002-163	fast-growing	70	Bacteria	Elusimicrobiota	Endomicrobia	Endomicrobiales	Endomicrobiaceae
0002-164	fast-growing	37	Bacteria	Elusimicrobiota	Endomicrobia	Endomicrobiales	Endomicrobiaceae
0002-169	fast-growing	23	Bacteria	Elusimicrobiota	Endomicrobia	Endomicrobiales	Endomicrobiaceae
0002-170	fast-growing	63	Bacteria	Elusimicrobiota	Endomicrobia	Endomicrobiales	Endomicrobiaceae
0002-171	fast-growing	121	Bacteria	Elusimicrobiota	Endomicrobia	Endomicrobiales	Endomicrobiaceae
0002-172	fast-growing	126	Bacteria	Elusimicrobiota	Endomicrobia	Endomicrobiales	Endomicrobiaceae
0002-177	fast-growing	83	Bacteria	Elusimicrobiota	Endomicrobia	Endomicrobiales	Endomicrobiaceae
0002-178	fast-growing	250	Bacteria	Elusimicrobiota	Endomicrobia	Endomicrobiales	Endomicrobiaceae
0002-179	fast-growing	197	Bacteria	Elusimicrobiota	Endomicrobia	Endomicrobiales	Endomicrobiaceae
0002-17	fast-growing	70	Bacteria	Elusimicrobiota	Endomicrobia	Endomicrobiales	Endomicrobiaceae
0002-180	fast-growing	58	Bacteria	Elusimicrobiota	Endomicrobia	Endomicrobiales	Endomicrobiaceae
0002-185	fast-growing	55	Bacteria	Elusimicrobiota	Endomicrobia	Endomicrobiales	Endomicrobiaceae
0002-186	fast-growing	62	Bacteria	Elusimicrobiota	Endomicrobia	Endomicrobiales	Endomicrobiaceae
0002-187	fast-growing	65	Bacteria	Elusimicrobiota	Endomicrobia	Endomicrobiales	Endomicrobiaceae
0002-188	fast-growing	70	Bacteria	Elusimicrobiota	Endomicrobia	Endomicrobiales	Endomicrobiaceae
0002-18	fast-growing	23	Bacteria	Elusimicrobiota	Endomicrobia	Endomicrobiales	Endomicrobiaceae
0002-197	fast-growing	163	Bacteria	Elusimicrobiota	Endomicrobia	Endomicrobiales	Endomicrobiaceae
0002-198	fast-growing	61	Bacteria	Elusimicrobiota	Endomicrobia	Endomicrobiales	Endomicrobiaceae
0002-199	fast-growing	11	Bacteria	Elusimicrobiota	Endomicrobia	Endomicrobiales	Endomicrobiaceae
0002-19	fast-growing	43	Bacteria	Elusimicrobiota	Endomicrobia	Endomicrobiales	Endomicrobiaceae
0002-200	fast-growing	66	Bacteria	Elusimicrobiota	Endomicrobia	Endomicrobiales	Endomicrobiaceae
0002-205	fast-growing	44	Bacteria	Elusimicrobiota	Endomicrobia	Endomicrobiales	Endomicrobiaceae
0002-206	fast-growing	42	Bacteria	Elusimicrobiota	Endomicrobia	Endomicrobiales	Endomicrobiaceae
0002-207	fast-growing	107	Bacteria	Elusimicrobiota	Endomicrobia	Endomicrobiales	Endomicrobiaceae
0002-208	fast-growing	229	Bacteria	Elusimicrobiota	Endomicrobia	Endomicrobiales	Endomicrobiaceae
0002-20	fast-growing	107	Bacteria	Elusimicrobiota	Endomicrobia	Endomicrobiales	Endomicrobiaceae
0002-213	fast-growing	158	Bacteria	Elusimicrobiota	Endomicrobia	Endomicrobiales	Endomicrobiaceae
0002-214	fast-growing	88	Bacteria	Elusimicrobiota	Endomicrobia	Endomicrobiales	Endomicrobiaceae
0002-215	fast-growing	111	Bacteria	Elusimicrobiota	Endomicrobia	Endomicrobiales	Endomicrobiaceae
0002-216	fast-growing	56	Bacteria	Elusimicrobiota	Endomicrobia	Endomicrobiales	Endomicrobiaceae
0002-221	fast-growing	54	Bacteria	Elusimicrobiota	Endomicrobia	Endomicrobiales	Endomicrobiaceae
0002-222	fast-growing	74	Bacteria	Elusimicrobiota	Endomicrobia	Endomicrobiales	Endomicrobiaceae
0002-223	fast-growing	61	Bacteria	Elusimicrobiota	Endomicrobia	Endomicrobiales	Endomicrobiaceae
0002-224	fast-growing	21	Bacteria	Elusimicrobiota	Endomicrobia	Endomicrobiales	Endomicrobiaceae
0002-229	fast-growing	43	Bacteria	Elusimicrobiota	Endomicrobia	Endomicrobiales	Endomicrobiaceae
0002-230	fast-growing	53	Bacteria	Elusimicrobiota	Endomicrobia	Endomicrobiales	Endomicrobiaceae
0002-231	fast-growing	99	Bacteria	Elusimicrobiota	Endomicrobia	Endomicrobiales	Endomicrobiaceae
0002-232	fast-growing	58	Bacteria	Elusimicrobiota	Endomicrobia	Endomicrobiales	Endomicrobiaceae
0002-237	fast-growing	77	Bacteria	Elusimicrobiota	Endomicrobia	Endomicrobiales	Endomicrobiaceae
0002-238	fast-growing	44	Bacteria	Elusimicrobiota	Endomicrobia	Endomicrobiales	Endomicrobiaceae
0002-239	fast-growing	28	Bacteria	Elusimicrobiota	Endomicrobia	Endomicrobiales	Endomicrobiaceae
0002-240	fast-growing	54	Bacteria	Elusimicrobiota	Endomicrobia	Endomicrobiales	Endomicrobiaceae
0002-245	fast-growing	47	Bacteria	Elusimicrobiota	Endomicrobia	Endomicrobiales	Endomicrobiaceae
0002-246	fast-growing	138	Bacteria	Elusimicrobiota	Endomicrobia	Endomicrobiales	Endomicrobiaceae
0002-247	fast-growing	94	Bacteria	Elusimicrobiota	Endomicrobia	Endomicrobiales	Endomicrobiaceae
0002-248	fast-growing	28	Bacteria	Elusimicrobiota	Endomicrobia	Endomicrobiales	Endomicrobiaceae
0002-253	fast-growing	19	Bacteria	Elusimicrobiota	Endomicrobia	Endomicrobiales	Endomicrobiaceae
0002-254	fast-growing	17	Bacteria	Elusimicrobiota	Endomicrobia	Endomicrobiales	Endomicrobiaceae
0002-255	uncharacterized	268	Bacteria	Elusimicrobiota	Endomicrobia	Endomicrobiales	Endomicrobiaceae
0002-256	fast-growing	54	Bacteria	Elusimicrobiota	Endomicrobia	Endomicrobiales	Endomicrobiaceae
0002-25	fast-growing	43	Bacteria	Elusimicrobiota	Endomicrobia	Endomicrobiales	Endomicrobiaceae
0002-261	fast-growing	22	Bacteria	Elusimicrobiota	Endomicrobia	Endomicrobiales	Endomicrobiaceae
0002-262	fast-growing	71	Bacteria	Elusimicrobiota	Endomicrobia	Endomicrobiales	Endomicrobiaceae
0002-263	fast-growing	59	Bacteria	Elusimicrobiota	Endomicrobia	Endomicrobiales	Endomicrobiaceae
0002-264	fast-growing	59	Bacteria	Elusimicrobiota	Endomicrobia	Endomicrobiales	Endomicrobiaceae
0002-269	fast-growing	10	Bacteria	Elusimicrobiota	Endomicrobia	Endomicrobiales	Endomicrobiaceae
0002-26	fast-growing	98	Bacteria	Elusimicrobiota	Endomicrobia	Endomicrobiales	Endomicrobiaceae
0002-270	fast-growing	31	Bacteria	Elusimicrobiota	Endomicrobia	Endomicrobiales	Endomicrobiaceae
0002-271	fast-growing	52	Bacteria	Elusimicrobiota	Endomicrobia	Endomicrobiales	Endomicrobiaceae
0002-272	fast-growing	63	Bacteria	Elusimicrobiota	Endomicrobia	Endomicrobiales	Endomicrobiaceae
0002-277	fast-growing	23	Bacteria	Elusimicrobiota	Endomicrobia	Endomicrobiales	Endomicrobiaceae
0002-278	fast-growing	27	Bacteria	Elusimicrobiota	Endomicrobia	Endomicrobiales	Endomicrobiaceae
0002-279	fast-growing	15	Bacteria	Elusimicrobiota	Endomicrobia	Endomicrobiales	Endomicrobiaceae
0002-27	fast-growing	107	Bacteria	Elusimicrobiota	Endomicrobia	Endomicrobiales	Endomicrobiaceae
0002-280	fast-growing	90	Bacteria	Elusimicrobiota	Endomicrobia	Endomicrobiales	Endomicrobiaceae
0002-285	fast-growing	15	Bacteria	Elusimicrobiota	Endomicrobia	Endomicrobiales	Endomicrobiaceae
0002-286	fast-growing	31	Bacteria	Elusimicrobiota	Endomicrobia	Endomicrobiales	Endomicrobiaceae
0002-287	fast-growing	95	Bacteria	Elusimicrobiota	Endomicrobia	Endomicrobiales	Endomicrobiaceae
0002-288	fast-growing	47	Bacteria	Elusimicrobiota	Endomicrobia	Endomicrobiales	Endomicrobiaceae
0002-28	fast-growing	30	Bacteria	Elusimicrobiota	Endomicrobia	Endomicrobiales	Endomicrobiaceae
0002-293	fast-growing	33	Bacteria	Elusimicrobiota	Endomicrobia	Endomicrobiales	Endomicrobiaceae
0002-294	fast-growing	12	Bacteria	Elusimicrobiota	Endomicrobia	Endomicrobiales	Endomicrobiaceae
0002-295	fast-growing	6	Bacteria	Elusimicrobiota	Endomicrobia	Endomicrobiales	Endomicrobiaceae
0002-296	fast-growing	36	Bacteria	Elusimicrobiota	Endomicrobia	Endomicrobiales	Endomicrobiaceae
0002-302	fast-growing	52	Bacteria	Elusimicrobiota	Endomicrobia	Endomicrobiales	Endomicrobiaceae
0002-303	fast-growing	74	Bacteria	Elusimicrobiota	Endomicrobia	Endomicrobiales	Endomicrobiaceae
0002-304	fast-growing	108	Bacteria	Elusimicrobiota	Endomicrobia	Endomicrobiales	Endomicrobiaceae
0002-309	fast-growing	23	Bacteria	Elusimicrobiota	Endomicrobia	Endomicrobiales	Endomicrobiaceae
0002-310	fast-growing	15	Bacteria	Elusimicrobiota	Endomicrobia	Endomicrobiales	Endomicrobiaceae
0002-311	fast-growing	57	Bacteria	Elusimicrobiota	Endomicrobia	Endomicrobiales	Endomicrobiaceae
0002-312	fast-growing	107	Bacteria	Elusimicrobiota	Endomicrobia	Endomicrobiales	Endomicrobiaceae
0002-317	fast-growing	27	Bacteria	Elusimicrobiota	Endomicrobia	Endomicrobiales	Endomicrobiaceae
0002-318	fast-growing	12	Bacteria	Elusimicrobiota	Endomicrobia	Endomicrobiales	Endomicrobiaceae
0002-319	fast-growing	93	Bacteria	Elusimicrobiota	Endomicrobia	Endomicrobiales	Endomicrobiaceae
0002-320	fast-growing	65	Bacteria	Elusimicrobiota	Endomicrobia	Endomicrobiales	Endomicrobiaceae
0002-325	fast-growing	52	Bacteria	Elusimicrobiota	Endomicrobia	Endomicrobiales	Endomicrobiaceae
0002-326	uncharacterized	52	Bacteria	Elusimicrobiota	Endomicrobia	Endomicrobiales	Endomicrobiaceae
0002-327	fast-growing	19	Bacteria	Elusimicrobiota	Endomicrobia	Endomicrobiales	Endomicrobiaceae
0002-328	uncharacterized	219	Bacteria	Elusimicrobiota	Endomicrobia	Endomicrobiales	Endomicrobiaceae
0002-333	fast-growing	13	Bacteria	Elusimicrobiota	Endomicrobia	Endomicrobiales	Endomicrobiaceae
0002-334	fast-growing	25	Bacteria	Elusimicrobiota	Endomicrobia	Endomicrobiales	Endomicrobiaceae
0002-335	fast-growing	45	Bacteria	Elusimicrobiota	Endomicrobia	Endomicrobiales	Endomicrobiaceae
0002-336	fast-growing	34	Bacteria	Elusimicrobiota	Endomicrobia	Endomicrobiales	Endomicrobiaceae
0002-341	fast-growing	17	Bacteria	Elusimicrobiota	Endomicrobia	Endomicrobiales	Endomicrobiaceae
0002-342	fast-growing	15	Bacteria	Elusimicrobiota	Endomicrobia	Endomicrobiales	Endomicrobiaceae
0002-343	fast-growing	13	Bacteria	Elusimicrobiota	Endomicrobia	Endomicrobiales	Endomicrobiaceae
0002-344	fast-growing	76	Bacteria	Elusimicrobiota	Endomicrobia	Endomicrobiales	Endomicrobiaceae
0002-349	fast-growing	14	Bacteria	Elusimicrobiota	Endomicrobia	Endomicrobiales	Endomicrobiaceae
0002-34	uncharacterized	198	Bacteria	Elusimicrobiota	Endomicrobia	Endomicrobiales	Endomicrobiaceae
0002-350	fast-growing	26	Bacteria	Elusimicrobiota	Endomicrobia	Endomicrobiales	Endomicrobiaceae
0002-351	fast-growing	11	Bacteria	Elusimicrobiota	Endomicrobia	Endomicrobiales	Endomicrobiaceae
0002-352	fast-growing	17	Bacteria	Elusimicrobiota	Endomicrobia	Endomicrobiales	Endomicrobiaceae
0002-357	fast-growing	11	Bacteria	Elusimicrobiota	Endomicrobia	Endomicrobiales	Endomicrobiaceae
0002-358	fast-growing	14	Bacteria	Elusimicrobiota	Endomicrobia	Endomicrobiales	Endomicrobiaceae
0002-359	uncharacterized	36	Bacteria	Elusimicrobiota	Endomicrobia	Endomicrobiales	Endomicrobiaceae
0002-35	fast-growing	66	Bacteria	Elusimicrobiota	Endomicrobia	Endomicrobiales	Endomicrobiaceae
0002-360	fast-growing	30	Bacteria	Elusimicrobiota	Endomicrobia	Endomicrobiales	Endomicrobiaceae
0002-365	uncharacterized	59	Bacteria	Elusimicrobiota	Endomicrobia	Endomicrobiales	Endomicrobiaceae
0002-366	fast-growing	28	Bacteria	Elusimicrobiota	Endomicrobia	Endomicrobiales	Endomicrobiaceae
0002-367	fast-growing	20	Bacteria	Elusimicrobiota	Endomicrobia	Endomicrobiales	Endomicrobiaceae
0002-368	uncharacterized	0	Bacteria	Elusimicrobiota	Endomicrobia	Endomicrobiales	Endomicrobiaceae
0002-36	fast-growing	604	Bacteria	Elusimicrobiota	Endomicrobia	Endomicrobiales	Endomicrobiaceae
0002-373	fast-growing	16	Bacteria	Elusimicrobiota	Endomicrobia	Endomicrobiales	Endomicrobiaceae
0002-374	fast-growing	18	Bacteria	Elusimicrobiota	Endomicrobia	Endomicrobiales	Endomicrobiaceae
0002-375	fast-growing	3	Bacteria	Elusimicrobiota	Endomicrobia	Endomicrobiales	Endomicrobiaceae
0002-376	fast-growing	18	Bacteria	Elusimicrobiota	Endomicrobia	Endomicrobiales	Endomicrobiaceae
0002-381	fast-growing	48	Bacteria	Elusimicrobiota	Endomicrobia	Endomicrobiales	Endomicrobiaceae
0002-382	uncharacterized	19	Bacteria	Elusimicrobiota	Endomicrobia	Endomicrobiales	Endomicrobiaceae
0002-383	uncharacterized	6	Bacteria	Elusimicrobiota	Endomicrobia	Endomicrobiales	Endomicrobiaceae
0002-41	fast-growing	73	Bacteria	Elusimicrobiota	Endomicrobia	Endomicrobiales	Endomicrobiaceae
0002-42	fast-growing	47	Bacteria	Elusimicrobiota	Endomicrobia	Endomicrobiales	Endomicrobiaceae
0002-43	fast-growing	78	Bacteria	Elusimicrobiota	Endomicrobia	Endomicrobiales	Endomicrobiaceae
0002-44	uncharacterized	177	Bacteria	Elusimicrobiota	Endomicrobia	Endomicrobiales	Endomicrobiaceae
0002-49	fast-growing	91	Bacteria	Elusimicrobiota	Endomicrobia	Endomicrobiales	Endomicrobiaceae
0002-50	fast-growing	128	Bacteria	Elusimicrobiota	Endomicrobia	Endomicrobiales	Endomicrobiaceae
0002-51	fast-growing	178	Bacteria	Elusimicrobiota	Endomicrobia	Endomicrobiales	Endomicrobiaceae
0002-52	fast-growing	66	Bacteria	Elusimicrobiota	Endomicrobia	Endomicrobiales	Endomicrobiaceae
0002-57	fast-growing	222	Bacteria	Elusimicrobiota	Endomicrobia	Endomicrobiales	Endomicrobiaceae
0002-58	fast-growing	33	Bacteria	Elusimicrobiota	Endomicrobia	Endomicrobiales	Endomicrobiaceae
0002-59	fast-growing	136	Bacteria	Elusimicrobiota	Endomicrobia	Endomicrobiales	Endomicrobiaceae
0002-60	fast-growing	140	Bacteria	Elusimicrobiota	Endomicrobia	Endomicrobiales	Endomicrobiaceae
0002-65	fast-growing	84	Bacteria	Elusimicrobiota	Endomicrobia	Endomicrobiales	Endomicrobiaceae
0002-66	fast-growing	62	Bacteria	Elusimicrobiota	Endomicrobia	Endomicrobiales	Endomicrobiaceae
0002-67	fast-growing	111	Bacteria	Elusimicrobiota	Endomicrobia	Endomicrobiales	Endomicrobiaceae
0002-68	fast-growing	86	Bacteria	Elusimicrobiota	Endomicrobia	Endomicrobiales	Endomicrobiaceae
0002-73	fast-growing	36	Bacteria	Elusimicrobiota	Endomicrobia	Endomicrobiales	Endomicrobiaceae
0002-74	fast-growing	104	Bacteria	Elusimicrobiota	Endomicrobia	Endomicrobiales	Endomicrobiaceae
0002-75	fast-growing	27	Bacteria	Elusimicrobiota	Endomicrobia	Endomicrobiales	Endomicrobiaceae
0002-76	fast-growing	17	Bacteria	Elusimicrobiota	Endomicrobia	Endomicrobiales	Endomicrobiaceae
0002-81	fast-growing	96	Bacteria	Elusimicrobiota	Endomicrobia	Endomicrobiales	Endomicrobiaceae
0002-82	uncharacterized	251	Bacteria	Elusimicrobiota	Endomicrobia	Endomicrobiales	Endomicrobiaceae
0002-83	fast-growing	40	Bacteria	Elusimicrobiota	Endomicrobia	Endomicrobiales	Endomicrobiaceae
0002-84	fast-growing	89	Bacteria	Elusimicrobiota	Endomicrobia	Endomicrobiales	Endomicrobiaceae
0002-89	fast-growing	127	Bacteria	Elusimicrobiota	Endomicrobia	Endomicrobiales	Endomicrobiaceae
0002-90	fast-growing	95	Bacteria	Elusimicrobiota	Endomicrobia	Endomicrobiales	Endomicrobiaceae
0002-91	fast-growing	117	Bacteria	Elusimicrobiota	Endomicrobia	Endomicrobiales	Endomicrobiaceae
0002-92	fast-growing	29	Bacteria	Elusimicrobiota	Endomicrobia	Endomicrobiales	Endomicrobiaceae
0002-97	fast-growing	45	Bacteria	Elusimicrobiota	Endomicrobia	Endomicrobiales	Endomicrobiaceae
0002-98	fast-growing	132	Bacteria	Elusimicrobiota	Endomicrobia	Endomicrobiales	Endomicrobiaceae
0002-99	fast-growing	87	Bacteria	Elusimicrobiota	Endomicrobia	Endomicrobiales	Endomicrobiaceae
0001-101	slow-growing	64	Bacteria	Elusimicrobiota	Endomicrobia	Endomicrobiales	Endomicrobiaceae
0001-102	slow-growing	95	Bacteria	Elusimicrobiota	Endomicrobia	Endomicrobiales	Endomicrobiaceae
0001-103	slow-growing	172	Bacteria	Elusimicrobiota	Endomicrobia	Endomicrobiales	Endomicrobiaceae
0001-104	slow-growing	125	Bacteria	Elusimicrobiota	Endomicrobia	Endomicrobiales	Endomicrobiaceae
0001-109	slow-growing	101	Bacteria	Elusimicrobiota	Endomicrobia	Endomicrobiales	Endomicrobiaceae
0001-110	slow-growing	100	Bacteria	Elusimicrobiota	Endomicrobia	Endomicrobiales	Endomicrobiaceae
0001-111	slow-growing	49	Bacteria	Elusimicrobiota	Endomicrobia	Endomicrobiales	Endomicrobiaceae
0001-112	slow-growing	137	Bacteria	Elusimicrobiota	Endomicrobia	Endomicrobiales	Endomicrobiaceae
0001-117	slow-growing	115	Bacteria	Elusimicrobiota	Endomicrobia	Endomicrobiales	Endomicrobiaceae
0001-118	slow-growing	46	Bacteria	Elusimicrobiota	Endomicrobia	Endomicrobiales	Endomicrobiaceae
0001-119	slow-growing	144	Bacteria	Elusimicrobiota	Endomicrobia	Endomicrobiales	Endomicrobiaceae
0001-120	slow-growing	159	Bacteria	Elusimicrobiota	Endomicrobia	Endomicrobiales	Endomicrobiaceae
0001-125	slow-growing	67	Bacteria	Elusimicrobiota	Endomicrobia	Endomicrobiales	Endomicrobiaceae
0001-126	slow-growing	61	Bacteria	Elusimicrobiota	Endomicrobia	Endomicrobiales	Endomicrobiaceae
0001-127	slow-growing	112	Bacteria	Elusimicrobiota	Endomicrobia	Endomicrobiales	Endomicrobiaceae
0001-128	slow-growing	121	Bacteria	Elusimicrobiota	Endomicrobia	Endomicrobiales	Endomicrobiaceae
0001-133	slow-growing	139	Bacteria	Elusimicrobiota	Endomicrobia	Endomicrobiales	Endomicrobiaceae
0001-134	slow-growing	100	Bacteria	Elusimicrobiota	Endomicrobia	Endomicrobiales	Endomicrobiaceae
0001-135	slow-growing	184	Bacteria	Elusimicrobiota	Endomicrobia	Endomicrobiales	Endomicrobiaceae
0001-136	uncharacterized	369	Bacteria	Elusimicrobiota	Endomicrobia	Endomicrobiales	Endomicrobiaceae
0001-13	slow-growing	127	Bacteria	Elusimicrobiota	Endomicrobia	Endomicrobiales	Endomicrobiaceae
0001-141	slow-growing	165	Bacteria	Elusimicrobiota	Endomicrobia	Endomicrobiales	Endomicrobiaceae
0001-142	slow-growing	93	Bacteria	Elusimicrobiota	Endomicrobia	Endomicrobiales	Endomicrobiaceae
0001-143	slow-growing	129	Bacteria	Elusimicrobiota	Endomicrobia	Endomicrobiales	Endomicrobiaceae
0001-144	slow-growing	96	Bacteria	Elusimicrobiota	Endomicrobia	Endomicrobiales	Endomicrobiaceae
0001-149	slow-growing	126	Bacteria	Elusimicrobiota	Endomicrobia	Endomicrobiales	Endomicrobiaceae
0001-14	uncharacterized	154	Bacteria	Elusimicrobiota	Endomicrobia	Endomicrobiales	Endomicrobiaceae
0001-150	slow-growing	85	Bacteria	Elusimicrobiota	Endomicrobia	Endomicrobiales	Endomicrobiaceae
0001-151	slow-growing	119	Bacteria	Elusimicrobiota	Endomicrobia	Endomicrobiales	Endomicrobiaceae
0001-152	slow-growing	51	Bacteria	Elusimicrobiota	Endomicrobia	Endomicrobiales	Endomicrobiaceae
0001-157	slow-growing	55	Bacteria	Elusimicrobiota	Endomicrobia	Endomicrobiales	Endomicrobiaceae
0001-158	slow-growing	107	Bacteria	Elusimicrobiota	Endomicrobia	Endomicrobiales	Endomicrobiaceae
0001-159	slow-growing	133	Bacteria	Elusimicrobiota	Endomicrobia	Endomicrobiales	Endomicrobiaceae
0001-15	slow-growing	63	Bacteria	Elusimicrobiota	Endomicrobia	Endomicrobiales	Endomicrobiaceae
0001-160	slow-growing	215	Bacteria	Elusimicrobiota	Endomicrobia	Endomicrobiales	Endomicrobiaceae
0001-165	slow-growing	127	Bacteria	Elusimicrobiota	Endomicrobia	Endomicrobiales	Endomicrobiaceae
0001-166	slow-growing	105	Bacteria	Elusimicrobiota	Endomicrobia	Endomicrobiales	Endomicrobiaceae
0001-167	slow-growing	162	Bacteria	Elusimicrobiota	Endomicrobia	Endomicrobiales	Endomicrobiaceae
0001-168	slow-growing	136	Bacteria	Elusimicrobiota	Endomicrobia	Endomicrobiales	Endomicrobiaceae
0001-16	slow-growing	165	Bacteria	Elusimicrobiota	Endomicrobia	Endomicrobiales	Endomicrobiaceae
0001-173	slow-growing	200	Bacteria	Elusimicrobiota	Endomicrobia	Endomicrobiales	Endomicrobiaceae
0001-174	slow-growing	298	Bacteria	Elusimicrobiota	Endomicrobia	Endomicrobiales	Endomicrobiaceae
0001-175	slow-growing	99	Bacteria	Elusimicrobiota	Endomicrobia	Endomicrobiales	Endomicrobiaceae
0001-176	slow-growing	119	Bacteria	Elusimicrobiota	Endomicrobia	Endomicrobiales	Endomicrobiaceae
0001-181	slow-growing	162	Bacteria	Elusimicrobiota	Endomicrobia	Endomicrobiales	Endomicrobiaceae
0001-182	slow-growing	67	Bacteria	Elusimicrobiota	Endomicrobia	Endomicrobiales	Endomicrobiaceae
0001-183	slow-growing	111	Bacteria	Elusimicrobiota	Endomicrobia	Endomicrobiales	Endomicrobiaceae
0001-184	slow-growing	204	Bacteria	Elusimicrobiota	Endomicrobia	Endomicrobiales	Endomicrobiaceae
0001-189	slow-growing	54	Bacteria	Elusimicrobiota	Endomicrobia	Endomicrobiales	Endomicrobiaceae
0001-190	slow-growing	127	Bacteria	Elusimicrobiota	Endomicrobia	Endomicrobiales	Endomicrobiaceae
0001-191	slow-growing	225	Bacteria	Elusimicrobiota	Endomicrobia	Endomicrobiales	Endomicrobiaceae
0001-193	slow-growing	211	Bacteria	Elusimicrobiota	Endomicrobia	Endomicrobiales	Endomicrobiaceae
0001-194	slow-growing	140	Bacteria	Elusimicrobiota	Endomicrobia	Endomicrobiales	Endomicrobiaceae
0001-195	slow-growing	76	Bacteria	Elusimicrobiota	Endomicrobia	Endomicrobiales	Endomicrobiaceae
0001-196	slow-growing	264	Bacteria	Elusimicrobiota	Endomicrobia	Endomicrobiales	Endomicrobiaceae
0001-201	slow-growing	144	Bacteria	Elusimicrobiota	Endomicrobia	Endomicrobiales	Endomicrobiaceae
0001-202	slow-growing	166	Bacteria	Elusimicrobiota	Endomicrobia	Endomicrobiales	Endomicrobiaceae
0001-203	slow-growing	15	Bacteria	Elusimicrobiota	Endomicrobia	Endomicrobiales	Endomicrobiaceae
0001-204	uncharacterized	66	Bacteria	Elusimicrobiota	Endomicrobia	Endomicrobiales	Endomicrobiaceae
0001-209	slow-growing	333	Bacteria	Elusimicrobiota	Endomicrobia	Endomicrobiales	Endomicrobiaceae
0001-210	slow-growing	156	Bacteria	Elusimicrobiota	Endomicrobia	Endomicrobiales	Endomicrobiaceae
0001-211	uncharacterized	121	Bacteria	Elusimicrobiota	Endomicrobia	Endomicrobiales	Endomicrobiaceae
0001-212	slow-growing	39	Bacteria	Elusimicrobiota	Endomicrobia	Endomicrobiales	Endomicrobiaceae
0001-217	slow-growing	139	Bacteria	Elusimicrobiota	Endomicrobia	Endomicrobiales	Endomicrobiaceae
0001-218	slow-growing	152	Bacteria	Elusimicrobiota	Endomicrobia	Endomicrobiales	Endomicrobiaceae
0001-219	slow-growing	221	Bacteria	Elusimicrobiota	Endomicrobia	Endomicrobiales	Endomicrobiaceae
0001-21	slow-growing	156	Bacteria	Elusimicrobiota	Endomicrobia	Endomicrobiales	Endomicrobiaceae
0001-220	slow-growing	132	Bacteria	Elusimicrobiota	Endomicrobia	Endomicrobiales	Endomicrobiaceae
0001-225	slow-growing	195	Bacteria	Elusimicrobiota	Endomicrobia	Endomicrobiales	Endomicrobiaceae
0001-226	slow-growing	141	Bacteria	Elusimicrobiota	Endomicrobia	Endomicrobiales	Endomicrobiaceae
0001-227	slow-growing	229	Bacteria	Elusimicrobiota	Endomicrobia	Endomicrobiales	Endomicrobiaceae
0001-228	slow-growing	165	Bacteria	Elusimicrobiota	Endomicrobia	Endomicrobiales	Endomicrobiaceae
0001-22	slow-growing	202	Bacteria	Elusimicrobiota	Endomicrobia	Endomicrobiales	Endomicrobiaceae
0001-233	uncharacterized	329	Bacteria	Elusimicrobiota	Endomicrobia	Endomicrobiales	Endomicrobiaceae
0001-234	slow-growing	55	Bacteria	Elusimicrobiota	Endomicrobia	Endomicrobiales	Endomicrobiaceae
0001-235	slow-growing	23	Bacteria	Elusimicrobiota	Endomicrobia	Endomicrobiales	Endomicrobiaceae
0001-236	slow-growing	32	Bacteria	Elusimicrobiota	Endomicrobia	Endomicrobiales	Endomicrobiaceae
0001-23	uncharacterized	226	Bacteria	Elusimicrobiota	Endomicrobia	Endomicrobiales	Endomicrobiaceae
0001-241	slow-growing	59	Bacteria	Elusimicrobiota	Endomicrobia	Endomicrobiales	Endomicrobiaceae
0001-242	slow-growing	42	Bacteria	Elusimicrobiota	Endomicrobia	Endomicrobiales	Endomicrobiaceae
0001-243	slow-growing	82	Bacteria	Elusimicrobiota	Endomicrobia	Endomicrobiales	Endomicrobiaceae
0001-244	slow-growing	88	Bacteria	Elusimicrobiota	Endomicrobia	Endomicrobiales	Endomicrobiaceae
0001-249	slow-growing	60	Bacteria	Elusimicrobiota	Endomicrobia	Endomicrobiales	Endomicrobiaceae
0001-24	slow-growing	122	Bacteria	Elusimicrobiota	Endomicrobia	Endomicrobiales	Endomicrobiaceae
0001-250	uncharacterized	87	Bacteria	Elusimicrobiota	Endomicrobia	Endomicrobiales	Endomicrobiaceae
0001-251	slow-growing	54	Bacteria	Elusimicrobiota	Endomicrobia	Endomicrobiales	Endomicrobiaceae
0001-257	slow-growing	134	Bacteria	Elusimicrobiota	Endomicrobia	Endomicrobiales	Endomicrobiaceae
0001-258	slow-growing	55	Bacteria	Elusimicrobiota	Endomicrobia	Endomicrobiales	Endomicrobiaceae
0001-259	slow-growing	58	Bacteria	Elusimicrobiota	Endomicrobia	Endomicrobiales	Endomicrobiaceae
0001-260	slow-growing	28	Bacteria	Elusimicrobiota	Endomicrobia	Endomicrobiales	Endomicrobiaceae
0001-265	slow-growing	77	Bacteria	Elusimicrobiota	Endomicrobia	Endomicrobiales	Endomicrobiaceae
0001-266	slow-growing	46	Bacteria	Elusimicrobiota	Endomicrobia	Endomicrobiales	Endomicrobiaceae
0001-267	slow-growing	54	Bacteria	Elusimicrobiota	Endomicrobia	Endomicrobiales	Endomicrobiaceae
0001-268	slow-growing	34	Bacteria	Elusimicrobiota	Endomicrobia	Endomicrobiales	Endomicrobiaceae
0001-273	uncharacterized	84	Bacteria	Elusimicrobiota	Endomicrobia	Endomicrobiales	Endomicrobiaceae
0001-274	uncharacterized	117	Bacteria	Elusimicrobiota	Endomicrobia	Endomicrobiales	Endomicrobiaceae
0001-275	slow-growing	72	Bacteria	Elusimicrobiota	Endomicrobia	Endomicrobiales	Endomicrobiaceae
0001-276	slow-growing	92	Bacteria	Elusimicrobiota	Endomicrobia	Endomicrobiales	Endomicrobiaceae
0001-281	slow-growing	20	Bacteria	Elusimicrobiota	Endomicrobia	Endomicrobiales	Endomicrobiaceae
0001-282	slow-growing	38	Bacteria	Elusimicrobiota	Endomicrobia	Endomicrobiales	Endomicrobiaceae
0001-283	slow-growing	72	Bacteria	Elusimicrobiota	Endomicrobia	Endomicrobiales	Endomicrobiaceae
0001-284	slow-growing	64	Bacteria	Elusimicrobiota	Endomicrobia	Endomicrobiales	Endomicrobiaceae
0001-292	slow-growing	51	Bacteria	Elusimicrobiota	Endomicrobia	Endomicrobiales	Endomicrobiaceae
0001-297	slow-growing	23	Bacteria	Elusimicrobiota	Endomicrobia	Endomicrobiales	Endomicrobiaceae
0001-298	slow-growing	34	Bacteria	Elusimicrobiota	Endomicrobia	Endomicrobiales	Endomicrobiaceae
0001-299	slow-growing	68	Bacteria	Elusimicrobiota	Endomicrobia	Endomicrobiales	Endomicrobiaceae
0001-29	slow-growing	127	Bacteria	Elusimicrobiota	Endomicrobia	Endomicrobiales	Endomicrobiaceae
0001-300	slow-growing	105	Bacteria	Elusimicrobiota	Endomicrobia	Endomicrobiales	Endomicrobiaceae
0001-305	slow-growing	22	Bacteria	Elusimicrobiota	Endomicrobia	Endomicrobiales	Endomicrobiaceae
0001-306	slow-growing	58	Bacteria	Elusimicrobiota	Endomicrobia	Endomicrobiales	Endomicrobiaceae
0001-307	uncharacterized	83	Bacteria	Elusimicrobiota	Endomicrobia	Endomicrobiales	Endomicrobiaceae
0001-308	slow-growing	28	Bacteria	Elusimicrobiota	Endomicrobia	Endomicrobiales	Endomicrobiaceae
0001-30	slow-growing	218	Bacteria	Elusimicrobiota	Endomicrobia	Endomicrobiales	Endomicrobiaceae
0001-313	slow-growing	59	Bacteria	Elusimicrobiota	Endomicrobia	Endomicrobiales	Endomicrobiaceae
0001-314	uncharacterized	75	Bacteria	Elusimicrobiota	Endomicrobia	Endomicrobiales	Endomicrobiaceae
0001-315	slow-growing	35	Bacteria	Elusimicrobiota	Endomicrobia	Endomicrobiales	Endomicrobiaceae
0001-316	slow-growing	43	Bacteria	Elusimicrobiota	Endomicrobia	Endomicrobiales	Endomicrobiaceae
0001-31	slow-growing	122	Bacteria	Elusimicrobiota	Endomicrobia	Endomicrobiales	Endomicrobiaceae
0001-321	slow-growing	90	Bacteria	Elusimicrobiota	Endomicrobia	Endomicrobiales	Endomicrobiaceae
0001-322	slow-growing	63	Bacteria	Elusimicrobiota	Endomicrobia	Endomicrobiales	Endomicrobiaceae
0001-323	slow-growing	25	Bacteria	Elusimicrobiota	Endomicrobia	Endomicrobiales	Endomicrobiaceae
0001-324	slow-growing	50	Bacteria	Elusimicrobiota	Endomicrobia	Endomicrobiales	Endomicrobiaceae
0001-329	slow-growing	58	Bacteria	Elusimicrobiota	Endomicrobia	Endomicrobiales	Endomicrobiaceae
0001-32	slow-growing	66	Bacteria	Elusimicrobiota	Endomicrobia	Endomicrobiales	Endomicrobiaceae
0001-330	slow-growing	41	Bacteria	Elusimicrobiota	Endomicrobia	Endomicrobiales	Endomicrobiaceae
0001-331	slow-growing	40	Bacteria	Elusimicrobiota	Endomicrobia	Endomicrobiales	Endomicrobiaceae
0001-332	slow-growing	17	Bacteria	Elusimicrobiota	Endomicrobia	Endomicrobiales	Endomicrobiaceae
0001-338	slow-growing	102	Bacteria	Elusimicrobiota	Endomicrobia	Endomicrobiales	Endomicrobiaceae
0001-339	slow-growing	46	Bacteria	Elusimicrobiota	Endomicrobia	Endomicrobiales	Endomicrobiaceae
0001-340	slow-growing	51	Bacteria	Elusimicrobiota	Endomicrobia	Endomicrobiales	Endomicrobiaceae
0001-345	slow-growing	104	Bacteria	Elusimicrobiota	Endomicrobia	Endomicrobiales	Endomicrobiaceae
0001-346	slow-growing	35	Bacteria	Elusimicrobiota	Endomicrobia	Endomicrobiales	Endomicrobiaceae
0001-347	slow-growing	61	Bacteria	Elusimicrobiota	Endomicrobia	Endomicrobiales	Endomicrobiaceae
0001-348	slow-growing	74	Bacteria	Elusimicrobiota	Endomicrobia	Endomicrobiales	Endomicrobiaceae
0001-354	slow-growing	26	Bacteria	Elusimicrobiota	Endomicrobia	Endomicrobiales	Endomicrobiaceae
0001-355	slow-growing	78	Bacteria	Elusimicrobiota	Endomicrobia	Endomicrobiales	Endomicrobiaceae
0001-356	slow-growing	10	Bacteria	Elusimicrobiota	Endomicrobia	Endomicrobiales	Endomicrobiaceae
0001-361	slow-growing	98	Bacteria	Elusimicrobiota	Endomicrobia	Endomicrobiales	Endomicrobiaceae
0001-362	slow-growing	51	Bacteria	Elusimicrobiota	Endomicrobia	Endomicrobiales	Endomicrobiaceae
0001-363	slow-growing	47	Bacteria	Elusimicrobiota	Endomicrobia	Endomicrobiales	Endomicrobiaceae
0001-364	slow-growing	5	Bacteria	Elusimicrobiota	Endomicrobia	Endomicrobiales	Endomicrobiaceae
0001-370	slow-growing	40	Bacteria	Elusimicrobiota	Endomicrobia	Endomicrobiales	Endomicrobiaceae
0001-371	slow-growing	24	Bacteria	Elusimicrobiota	Endomicrobia	Endomicrobiales	Endomicrobiaceae
0001-372	slow-growing	59	Bacteria	Elusimicrobiota	Endomicrobia	Endomicrobiales	Endomicrobiaceae
0001-377	slow-growing	13	Bacteria	Elusimicrobiota	Endomicrobia	Endomicrobiales	Endomicrobiaceae
0001-378	slow-growing	88	Bacteria	Elusimicrobiota	Endomicrobia	Endomicrobiales	Endomicrobiaceae
0001-379	slow-growing	74	Bacteria	Elusimicrobiota	Endomicrobia	Endomicrobiales	Endomicrobiaceae
0001-37	slow-growing	106	Bacteria	Elusimicrobiota	Endomicrobia	Endomicrobiales	Endomicrobiaceae
0001-380	slow-growing	20	Bacteria	Elusimicrobiota	Endomicrobia	Endomicrobiales	Endomicrobiaceae
0001-38	slow-growing	104	Bacteria	Elusimicrobiota	Endomicrobia	Endomicrobiales	Endomicrobiaceae
0001-39	slow-growing	144	Bacteria	Elusimicrobiota	Endomicrobia	Endomicrobiales	Endomicrobiaceae
0001-40	slow-growing	104	Bacteria	Elusimicrobiota	Endomicrobia	Endomicrobiales	Endomicrobiaceae
0001-45	slow-growing	125	Bacteria	Elusimicrobiota	Endomicrobia	Endomicrobiales	Endomicrobiaceae
0001-46	slow-growing	132	Bacteria	Elusimicrobiota	Endomicrobia	Endomicrobiales	Endomicrobiaceae
0001-47	slow-growing	115	Bacteria	Elusimicrobiota	Endomicrobia	Endomicrobiales	Endomicrobiaceae
0001-48	slow-growing	146	Bacteria	Elusimicrobiota	Endomicrobia	Endomicrobiales	Endomicrobiaceae
0001-54	slow-growing	134	Bacteria	Elusimicrobiota	Endomicrobia	Endomicrobiales	Endomicrobiaceae
0001-55	slow-growing	109	Bacteria	Elusimicrobiota	Endomicrobia	Endomicrobiales	Endomicrobiaceae
0001-56	uncharacterized	159	Bacteria	Elusimicrobiota	Endomicrobia	Endomicrobiales	Endomicrobiaceae
0001-5	slow-growing	107	Bacteria	Elusimicrobiota	Endomicrobia	Endomicrobiales	Endomicrobiaceae
0001-62	slow-growing	88	Bacteria	Elusimicrobiota	Endomicrobia	Endomicrobiales	Endomicrobiaceae
0001-63	slow-growing	104	Bacteria	Elusimicrobiota	Endomicrobia	Endomicrobiales	Endomicrobiaceae
0001-64	slow-growing	381	Bacteria	Elusimicrobiota	Endomicrobia	Endomicrobiales	Endomicrobiaceae
0001-69	slow-growing	119	Bacteria	Elusimicrobiota	Endomicrobia	Endomicrobiales	Endomicrobiaceae
0001-6	slow-growing	151	Bacteria	Elusimicrobiota	Endomicrobia	Endomicrobiales	Endomicrobiaceae
0001-70	slow-growing	69	Bacteria	Elusimicrobiota	Endomicrobia	Endomicrobiales	Endomicrobiaceae
0001-71	slow-growing	136	Bacteria	Elusimicrobiota	Endomicrobia	Endomicrobiales	Endomicrobiaceae
0001-72	slow-growing	78	Bacteria	Elusimicrobiota	Endomicrobia	Endomicrobiales	Endomicrobiaceae
0001-77	slow-growing	21	Bacteria	Elusimicrobiota	Endomicrobia	Endomicrobiales	Endomicrobiaceae
0001-78	slow-growing	114	Bacteria	Elusimicrobiota	Endomicrobia	Endomicrobiales	Endomicrobiaceae
0001-79	slow-growing	38	Bacteria	Elusimicrobiota	Endomicrobia	Endomicrobiales	Endomicrobiaceae
0001-7	uncharacterized	98	Bacteria	Elusimicrobiota	Endomicrobia	Endomicrobiales	Endomicrobiaceae
0001-80	slow-growing	180	Bacteria	Elusimicrobiota	Endomicrobia	Endomicrobiales	Endomicrobiaceae
0001-85	slow-growing	71	Bacteria	Elusimicrobiota	Endomicrobia	Endomicrobiales	Endomicrobiaceae
0001-86	slow-growing	96	Bacteria	Elusimicrobiota	Endomicrobia	Endomicrobiales	Endomicrobiaceae
0001-87	slow-growing	83	Bacteria	Elusimicrobiota	Endomicrobia	Endomicrobiales	Endomicrobiaceae
0001-88	slow-growing	144	Bacteria	Elusimicrobiota	Endomicrobia	Endomicrobiales	Endomicrobiaceae
0001-8	slow-growing	313	Bacteria	Elusimicrobiota	Endomicrobia	Endomicrobiales	Endomicrobiaceae
0001-93	slow-growing	67	Bacteria	Elusimicrobiota	Endomicrobia	Endomicrobiales	Endomicrobiaceae
0001-94	slow-growing	174	Bacteria	Elusimicrobiota	Endomicrobia	Endomicrobiales	Endomicrobiaceae
0001-95	slow-growing	129	Bacteria	Elusimicrobiota	Endomicrobia	Endomicrobiales	Endomicrobiaceae
0001-96	slow-growing	6	Bacteria	Elusimicrobiota	Endomicrobia	Endomicrobiales	Endomicrobiaceae
0002-101	slow-growing	144	Bacteria	Elusimicrobiota	Endomicrobia	Endomicrobiales	Endomicrobiaceae
0002-102	slow-growing	84	Bacteria	Elusimicrobiota	Endomicrobia	Endomicrobiales	Endomicrobiaceae
0002-103	slow-growing	199	Bacteria	Elusimicrobiota	Endomicrobia	Endomicrobiales	Endomicrobiaceae
0002-104	slow-growing	47	Bacteria	Elusimicrobiota	Endomicrobia	Endomicrobiales	Endomicrobiaceae
0002-109	slow-growing	99	Bacteria	Elusimicrobiota	Endomicrobia	Endomicrobiales	Endomicrobiaceae
0002-110	uncharacterized	151	Bacteria	Elusimicrobiota	Endomicrobia	Endomicrobiales	Endomicrobiaceae
[truncated: 275,586 more rows]
